# Supplementary material for: Unique transcriptomic response to sepsis is observed among patients of different age groups
Source: PLoS One. 2017 Sep 8;12(9):e0184159. doi: 10.1371/journal.pone.0184159 (PMC5590890; doi:10.1371/journal.pone.0184159)
Supplement: S1 File — Table A in S1 File. Cohort specific selection criteria for septic and control subjects. Table B in S1 File. Cohort specific microbiology data for bacterial, viral, and fungal infections of septic subjects. Table C in S1 File. Expression data of genes that differed significantly among all septic age groups. Table D in S1 File. Averaged profiles of k-mean clustering for each septic age group. Table E in S1 File. Predicted differences in canonical pathways among septic age groups. Table F in S1 File. Immune-related pathways with variations in at least two of the individual group comparisons. Table G in S1 File. Immune-related pathways with variations unique to individual group comparisons. Table H in S1 File. Expression data of genes that differed significantly in response to sepsis among adults. Table I in S1 File. Expression data of genes that differed significantly in response to sepsis among children. Table J in S1 File. Expression data of genes that differed significantly in response to sepsis among infants. Table K in S1 File. Expression data of genes that differed significantly in response to sepsis among neonates. Table L in S1 File. Expression data of a common cluster of genes that changed response to sepsis regardless of age group. (XLSX) [file pone.0184159.s001.xlsx]

## Sheet: Table A
Accession	PMID	Country	Age Group	Tissue	Septic	Control
gse25504	25120092	United Kingdom	Neonates	Whole blood	Patients with suspected clinical infection and proved microbiological evidence of infection	Controls were 'well' neonates having blood samples for non-infectious clinical reasons such as jaundice, maternal thryoid disease, electrolyte check, newborn screen, etc
EMTAB4785	24709930	Spain	Neonates, Infants	Whole blood	Patients with risk factors and clinical signs for sepsis as well as positive blood cultures. Risk factors were (1) maternal chorioamnionitis; (2) mothers with incompletely treated group B streptococcus infection (≥2 doses of ampicillin before labor); (3) mothers nontested for group B streptococcus with premature rupture of membranes for >18 hours, maternal fever during labor, or premature labor i…	Controls were hospitalized neonates without clinical signs of infection; Exclusion criteria were chromosomal abnormalities, major congenital malformations, profound resuscitation, parental history of immunodeficiency, or congenital infections.
gse40396	23858444	United States	Infants	Whole blood	Patients with fever in the emergency department and a positive PCR assay for a single virus or a definite clinical bacterial infection (bacteremia, urinary tract infection, skin and soft tissue infection, or bone or joint infection)	Controls were afebrile infants having ambulatory surgery
gse66099	25972003	United States	Infants, Children	Whole blood	Patients with sepsis or septic shock based on the pediatric-specific PRISM 15.7 criteria	Controls were recruited from the ambulatory departments of participating institutions on the basis of the following exclusion criteria: any acute illness, a recent febrile illness (within 2 wk), recent use of anti-inflammatory medications (within 2 wk), or any history of chronic or acute disease associated with inflammation
gse40586	23515576	Estonia	Children, Adults	Whole blood	Patients with culture proved bacterial meningitis (BM); BM was diagnosed if in addition to clinical signs of BM, there was a positive CSF culture of meningitis causing bacteria and/or positive blood culture in presence of CSF pleocytosis ≥10 × 106 cells/L and/or positive CSF latex agglutination test with pleocytosis ≥500 × 106 cells/L	Controls were medical personnel who were free of any acute infection and had not taken any antibiotics within the month prior to blood sampling
gse13015 gpl6106	19903332	Thailand	Adults	Whole blood	Patients with suspected community-acquired or nosocomial infection and positive blood cultures; The diagnosis of sepsis for this study was taken from accepted international guidelines and defined as presentation with two or more of the following criteria for the systemic inflammatory response syndrome: fever (temperature >38°C or <36°C), tachycardia (heart rate >90 beats/minute), leukocytosis or …	Controls were uninfected healthy donors, patients with type 2 diabetes, and patients who had recovered from melioidosis
gse13015 gpl6947	19903332	Thailand	Adults	Whole blood	Patients with suspected community-acquired or nosocomial infection and positive blood cultures; The diagnosis of sepsis for this study was taken from accepted international guidelines and defined as presentation with two or more of the following criteria for the systemic inflammatory response syndrome: fever (temperature >38°C or <36°C), tachycardia (heart rate >90 beats/minute), leukocytosis or …	Controls were uninfected healthy donors, patients with type 2 diabetes, and patients who had recovered from melioidosis
gse57065	26215705	France	Adults	Whole blood	Patients with septic shock based on the ACCP/SCCM criteria	Controls were unifected healthy donors with no known comorbidities
gse33341	23326304	United States	Adults	Whole blood	Patients with known or suspected infection and exhibited two or more SIRS criteria; Patients were excluded if they had an imminently terminal co-morbid condition, advanced AIDS (CD4 count <50), were being appropriately treated with an antibiotic pre-enrollment, or were enrolled in another clinical trial	Controls were unifected healthy donoros who were study particpants in a study investigating the effect of aspirin on platelet function

## Sheet: Table B
Accession	Age Group	Bacteria	Viruses	Fungi
gse25504	Neonates	Coagulase negative staphylococcus*, Listeria monocytogenes, Enterobacter cloacae, Enterococcus, Escherichia coli, Group B streptococcus, Klebsiella, Pseudomonas aeruginosa, Serratia marcescens	Rhinovirus, Cytomegalovirus, Enterovirus	Candida
EMTAB4785	Neonates, Infants	Coagulase negative staphylococcus¶, Escherichia coli, Enterococcus faecalis, Staphylococcus aureus, Morganella morganii
gse40396	Infants	Escherichia coli, Staphylococcus aureus, Salmonella	Adenovirus, HHV-6, Enterovirus, Rhinovirus
gse66099	Infants, Children	Enterococcus faecalis, Escherichia coli, Streptococcus pyogenes, Streptococcus agalactiae, Klebsiella pneumoniae, Neisseria meningitidis, Rickettssia rickettsii, Staphylococcus aureus, Staphylococcus epidermidis, Streptococcus pneumoniae, Streptococcus viridans, Listeria monocytogenes, Haemophilus influenzae	Influenza, Herpes simplex virus 1, Cytomegalovirus, Adenovirus, BK virus
gse40586	Children, Adults	Streptococcus agalactiae, Escherichia coli, Streptococcus pneumoniae, Listeria monocytogenes, Haemophilus influenzae, Neisseria meningitidis
gse13015 gpl6106	Adults	Burkholderia pseudomallei, Acinetobacter baumannii, Aeromonas hydrophila, Corynebacterium, Escherichia coli, Enterococcus, Enterococcus faecium, Klebsiella pneumoniae, Streptococcus pneumoniae, Salmonella, Staphylococcus aureus, Coagulase negative staphylococcus, Streptococcus non A, B		Candida
gse13015 gpl6947	Adults	Burkholderia pseudomallei, Acinetobacter baumannii, Aeromonas hydrophila, Corynebacterium, Escherichia coli, Enterococcus, Enterococcus faecium, Klebsiella pneumoniae, Streptococcus pneumoniae, Salmonella, Staphylococcus aureus, Coagulase negative staphylococcus, Streptococcus non A, B
gse57065	Adults	Unknown	Unknown	Unknown
gse33341	Adults	Staphylococcus aureus, Escherichia coli, Streptococcus pneumoniae
* For patient with coagulase-negative staphylococcus, full clinical assessment was conducted independently by two clinicians and were only included if both clinicians agreed that infection was present
¶ Two positive blood cultures were required for the diagnosis of coagulase-negative staphylococcal sepsis

## Sheet: Table C
order	Parametric p-value	t-value	% CV support	Adult Septic	Children Septic	Infants Septic	Neonates Septic	ProbeSet	Accession	Symbol	DefinedGenelist
959	< 1e-07	64.627	100	16957.4	12019.5	11092.5	6643.55	S100A9	BC047681	S100A9
1358	< 1e-07	17.17	100	6906.76	8348.44	7564.71	5694.68	ACTB	M28424	ACTB	Chromatin Remodeling by hSWI/SNF ATP-dependent Complexes, Adherens junction, Arrhythmogenic right ventricular cardiomyopathy (ARVC), Bacterial invasion of epithelial cells, Dilated cardiomyopathy, Focal adhesion, Gastric acid secretion, Hypertrophic cardiomyopathy (HCM), Leukocyte transendothelial migration, Pathogenic Escherichia coli infection, Phagosome, Regulation of actin cytoskeleton, Shige…
1599	< 1e-07	15.559	100	6810.58	7165.6	6176.06	4672.97	IFITM2	X57351	IFITM2
363	< 1e-07	62.758	100	6534.75	5262.47	4518.23	1905.86	FCER1G		FCER1G	Fc Epsilon Receptor I Signaling in Mast Cells, Asthma, Fc epsilon RI signaling pathway, Natural killer cell mediated cytotoxicity
739	< 1e-07	24.998	100	6100	7681.36	7704.57	5352.05	OAZ1		OAZ1
956	< 1e-07	39.49	100	5753.95	6289.59	5908.33	2127.28	S100A12	BC070294	S100A12
975	< 1e-07	33.083	100	5491.77	4427.72	3557.12	3179.52	SELL	M25280	SELL	Adhesion and Diapedesis of Granulocytes, Adhesion and Diapedesis of Lymphocytes, Adhesion Molecules on Lymphocyte, Monocyte and its Surface Molecules, Neutrophil and Its Surface Molecules, Cell adhesion molecules (CAMs)
1837	< 1e-07	14.108	100	5332.89	5449.87	4581.66	3272.4	ALOX5AP	AH001462	ALOX5AP	Eicosanoid Metabolism
135	< 1e-07	20.498	100	5304	5090.69	4446.58	3416.91	CAP1	L12168	CAP1	How Progesterone Initiates the Oocyte Maturation
402	< 1e-07	33.758	100	5250.17	3608.55	3343.62	2831.28	GAPDH	AF261085	GAPDH	Downregulated of MTA-3 in ER-negative Breast Tumors, Glycolysis Pathway, Alzheimer's disease, Glycolysis / Gluconeogenesis, Metabolic pathways
3171	1.04e-05	8.873	100	4591.85	4584.52	4170.38	3256.58	BASP1	AF039656	BASP1
3324	1.84e-05	8.451	100	4515.95	4423.75	4161.96	3381.46	B2M	AB021288	B2M	Antigen Processing and Presentation, CTL mediated immune response against target cells , Ras-Independent pathway in NK cell-mediated cytotoxicity, Antigen processing and presentation
1890	< 1e-07	13.868	100	4381.61	5329.99	4460.93	3150.81	TYROBP	AF019563	TYROBP	Natural killer cell mediated cytotoxicity, Osteoclast differentiation
809	< 1e-07	48.457	100	4293.99	2921.07	2216.09	1220.09	PLAC8	AF208846	PLAC8
1984	< 1e-07	13.452	100	4232.35	3694.29	3293.53	2872.33	IFITM1	J04164	IFITM1	B cell receptor signaling pathway
4079	0.0002216	6.627	100	4054.56	3967.59	3466.09	3173.55	LCP1	M22300	LCP1
1788	< 1e-07	14.385	100	3890.41	3493.35	2900.23	2268.53	AQP9	AF016495	AQP9	Bile secretion
958	< 1e-07	18.679	100	3360.73	2399.83	2622.73	2510.58	S100A8	BC005928	S100A8
57	< 1e-07	27.047	100	3275.92	3830.18	3465.93	2315.37	ARHGDIB	L07916	ARHGDIB	Caspase Cascade in Apoptosis, D4-GDI Signaling Pathway, FAS signaling pathway ( CD95 ), HIV-I Nef: negative effector of Fas and TNF, TNFR1 Signaling Pathway, Neurotrophin signaling pathway, Vasopressin-regulated water reabsorption
2142	< 1e-07	12.651	100	3176.11	3270.99	3046.4	1870.37	LDHA	X02152	LDHA	Hypoxia-Inducible Factor in the Cardiovascular System, Cysteine and methionine metabolism, Glycolysis / Gluconeogenesis, Metabolic pathways, Propanoate metabolism, Pyruvate metabolism
3299	1.69e-05	8.516	100	3162.94	2417.66	2103.98	1489.93	MMP9		MMP9	Inhibition of Matrix Metalloproteinases, Bladder cancer, Leukocyte transendothelial migration, Pathways in cancer
703	< 1e-07	29.48	100	3128.45	1681.49	1461.24	2381.88	NFKBIA		NFKBIA	Acetylation and Deacetylation of RelA in The Nucleus, Activation of PKC through G protein coupled receptor, AKT Signaling Pathway, ATM Signaling Pathway, Cadmium induces DNA synthesis and proliferation in macrophages, CD40L Signaling Pathway, Chaperones modulate interferon Signaling Pathway, Double Stranded RNA Induced Gene Expression, Erythropoietin mediated neuroprotection through NF-kB, fMLP i…
2257	1e-07	12.099	100	3080.89	2770.68	2264.56	1943.69	ACSL1	BC026290	ACSL1	Adipocytokine signaling pathway, Fatty acid degradation, Metabolic pathways, Peroxisome, PPAR signaling pathway
893	< 1e-07	21.626	100	3004.26	2944.82	2505.93	1746.16	RAC2	M64595	RAC2	Adherens junction, Axon guidance, B cell receptor signaling pathway, Chemokine signaling pathway, Colorectal cancer, Fc epsilon RI signaling pathway, Fc gamma R-mediated phagocytosis, Focal adhesion, Leukocyte transendothelial migration, MAPK signaling pathway, Natural killer cell mediated cytotoxicity, Pancreatic cancer, Pathways in cancer, Regulation of actin cytoskeleton, VEGF signaling pathwa…
1990	< 1e-07	13.384	100	2931.48	3654.08	3314.27	2510.85	LAPTM5	U51240	LAPTM5	Lysosome
3626	5.49e-05	7.649	100	2902	3135.8	3576.28	3576.01	RPLP1		RPLP1	Ribosome
2054	< 1e-07	13.017	100	2820.84	3176.11	2765.29	2062.75	SDCBP	AF000652	SDCBP
3968	0.0001614	6.86	100	2806.45	3564.74	3119.1	2849.11	MNDA	BC032319	MNDA
955	< 1e-07	32.858	100	2686.58	3157.37	2602.06	1588.37	S100A11	D38583	S100A11
984	< 1e-07	34.827	100	2664.61	3961.73	3017.9	968.58	SERPINB1	M93056	SERPINB1	Amoebiasis
590	< 1e-07	23.235	100	2618.05	2422.72	1919.32	1223.76	LTA4H	BC032528	LTA4H	Arachidonic acid metabolism, Metabolic pathways
2600	9e-07	10.691	100	2490.34	2583.19	2289.5	1654.42	IFI30	J03909	IFI30	Antigen processing and presentation
1967	< 1e-07	13.529	100	2462.8	3124.1	3548.74	2433.09	RPS10	U14972	RPS10	Ribosome
1541	< 1e-07	15.986	100	2413.89	2188.34	1886.37	1367.35	PGD	BC000368	PGD	Glutathione metabolism, Metabolic pathways, Pentose phosphate pathway
1400	< 1e-07	17.149	100	2369.41	3535.38	3583	2198.68	S100A4	BC016300	S100A4
478	< 1e-07	63.888	100	2349.93	4917.34	2914.18	146.34	HP		HP
2374	3e-07	11.601	100	2263.23	2225.81	2011.01	1456.34	RHOG	X61587	RHOG	Bacterial invasion of epithelial cells, Shigellosis
149	< 1e-07	166.964	100	2240.58	275088	133719	126.31	CD177	AF146747	CD177
3574	4.57e-05	7.785	100	2225.27	2245.99	1802.64	1431.71	CSF3R	M59820	CSF3R	Cytokine-cytokine receptor interaction, Hematopoietic cell lineage, Jak-STAT signaling pathway, Pathways in cancer
3304	1.7e-05	8.509	100	2190.22	2709.25	2279.4	1897.03	LYN	M16038	LYN	BCR Signaling Pathway, Eph Kinases and ephrins support platelet aggregation, Fc Epsilon Receptor I Signaling in Mast Cells, Phosphoinositides and their downstream targets., B cell receptor signaling pathway, Chemokine signaling pathway, Epithelial cell signaling in Helicobacter pylori infection, Fc epsilon RI signaling pathway, Fc gamma R-mediated phagocytosis, Long-term depression
3077	7.6e-06	9.104	100	2173.43	3269.77	3026.25	2260.02	LYZ	X14008	LYZ	Salivary secretion
4426	0.0005944	5.905	98	2172.81	2250.23	2735.49	2269.17	UBA52		UBA52	Ribosome
500	< 1e-07	27.561	100	2131.66	1436.06	1165.2	795.03	IL18RAP	AF077346	IL18RAP	Cytokine-cytokine receptor interaction
937	< 1e-07	20.998	100	2112.83	2928.08	3314.04	2086.5	RPL39		RPL39	Ribosome
311	< 1e-07	20.279	100	2077.26	1766.45	1419.26	974.53	DYSF	AF075575	DYSF
1199	< 1e-07	32.762	100	1998.87	2722.35	2349.83	1251.89	VIM	M14144	VIM
2024	< 1e-07	13.188	100	1975.98	3019.8	2750.35	1681.83	SLC25A37	AF495725	SLC25A37
420	< 1e-07	32.092	100	1970.19	1893.4	1724.8	867.9	GMFG	AB001993	GMFG
1965	< 1e-07	13.535	100	1962.4	1837.32	2283.91	3351.97	RPL19		RPL19	Ribosome
2878	3.2e-06	9.741	100	1922.07	2943.46	2738.76	2528.33	TXNIP	S73591	TXNIP
1914	< 1e-07	13.748	100	1914.49	2457.63	1843.32	1127.68	CST7	AF036342	CST7
851	< 1e-07	22.712	100	1889.64	2713.35	2515.49	1673.7	PSAP	BC004275	PSAP	Lysosome
944	< 1e-07	22.222	100	1882.85	2565.67	2920.26	2176.99	RPS25	M64716	RPS25	Ribosome
2805	2.3e-06	9.996	100	1877.03	1863.13	1895.73	1093.33	LGALS1		LGALS1
48	< 1e-07	44.894	100	1858.2	1091.76	974.46	388.21	ANXA3	M63310	ANXA3
4442	0.000619	5.875	99	1843.52	2153.27	1980.28	1782.26	ITM2B	AF092128	ITM2B
885	< 1e-07	32.295	100	1830.19	2559.64	2078.04	1217.56	RAB31	U59877	RAB31	Endocytosis
4508	0.0007555	5.729	96	1811.44	1745.53	2009.28	1501.94	RPS11	AB007152	RPS11	Ribosome
661	< 1e-07	31.147	100	1809.47	2932.95	2733.35	2272.39	MSN	M69066	MSN	Leukocyte transendothelial migration, Regulation of actin cytoskeleton
701	< 1e-07	29.58	100	1731.94	2080.15	1797.39	989.17	NFE2	BC005044	NFE2
946	< 1e-07	33.804	100	1728.43	2846.37	3510.78	3246.35	RPS3		RPS3	Ribosome
3744	8.57e-05	7.323	100	1725.62	2179.5	1693.71	1475.01	ITGB2	AK222505	ITGB2	Adhesion and Diapedesis of Granulocytes, Adhesion and Diapedesis of Lymphocytes, Adhesion Molecules on Lymphocyte, B Lymphocyte Cell Surface Molecules, Cells and Molecules involved in local acute inflammatory response, CTL mediated immune response against target cells , Monocyte and its Surface Molecules, Neutrophil and Its Surface Molecules, T Cytotoxic Cell Surface Molecules, T Helper Cell Surf…
313	< 1e-07	21.262	100	1722.83	1289.41	1643.08	2465.19	EEF1A1	BC019669	EEF1A1	West Nile Virus, RNA transport
202	< 1e-07	22.009	100	1718.37	1278.33	1139.63	1141.12	CLIC1	U93205	CLIC1
3730	7.99e-05	7.374	100	1644.8	2157.74	1835.47	1539.91	HCLS1		HCLS1	Bacterial invasion of epithelial cells, Pathogenic Escherichia coli infection, Shigellosis, Tight junction
395	< 1e-07	23.697	100	1632.29	1743.78	2099.93	853.64	GABARAPL2	AF087848	GABARAPL2	Regulation of autophagy
3963	0.0001589	6.871	100	1618.77	1646.53	1358.82	1259.63	LITAF	AB034747	LITAF
2276	1e-07	12.035	100	1601.39	1780.93	1470.12	1074.4	PYGL		PYGL	Insulin signaling pathway, Starch and sucrose metabolism
376	< 1e-07	38.69	100	1590.72	2105.16	1483.94	536.35	FLOT2	M60922	FLOT2	Insulin signaling pathway
466	< 1e-07	20.712	100	1580.88	1462.01	1278.3	912.68	HIST1H2BK	AJ223352	HIST1H2BK	Systemic lupus erythematosus
674	< 1e-07	58.803	100	1572.17	1630.64	1504.48	793.92	MYL6	AB046613	MYL6	Vascular smooth muscle contraction
1607	< 1e-07	15.581	100	1563.42	1697.3	1329.48	871.04	VNN2	AB026705	VNN2	Pantothenate and CoA biosynthesis
4589	0.0009227	5.583	70	1561.21	1729.62	2032.7	1499.8	RPL27		RPL27	Ribosome
1718	< 1e-07	14.855	100	1559.55	1410.04	1279.76	992.02	PSMB3	BC013008	PSMB3	Proteasome
1294	< 1e-07	17.901	100	1546.69	1309.99	1098.15	925.01	IFNGR1		IFNGR1	Chaperones modulate interferon Signaling Pathway, IFN gamma signaling pathway , Selective expression of chemokine receptors during T-cell polarization, Th1/Th2 Differentiation, Chagas disease (American trypanosomiasis), Cytokine-cytokine receptor interaction, Jak-STAT signaling pathway, Leishmaniasis, Natural killer cell mediated cytotoxicity, Osteoclast differentiation, Toxoplasmosis
1494	< 1e-07	16.334	100	1539.17	1791.64	1808.52	958.87	TIMP1		TIMP1	Inhibition of Matrix Metalloproteinases
684	< 1e-07	19.676	100	1502.67	2068.59	1679.52	1187.95	NCF2	BC001606	NCF2	fMLP induced chemokine gene expression in HMC-1 cells, Rac 1 cell motility signaling pathway, Leishmaniasis, Leukocyte transendothelial migration, Osteoclast differentiation, Phagosome
1647	< 1e-07	15.269	100	1502.4	1476.09	1251.1	851.35	CD63	M58485	CD63	Lysosome
3300	1.69e-05	8.515	100	1485.7	2117.36	1885.34	1344.98	CD14		CD14	Amoebiasis, Hematopoietic cell lineage, MAPK signaling pathway, Pathogenic Escherichia coli infection, Phagosome, Regulation of actin cytoskeleton, Toll-like receptor signaling pathway
928	< 1e-07	18.654	100	1484.1	1990.99	2341.6	1522.72	RPL11	L05092	RPL11	Ribosome
2326	2e-07	11.761	100	1479.11	1436.63	1316.98	958.16	ARL6IP5	AF070523	ARL6IP5
2021	< 1e-07	13.202	100	1471.08	1591.21	1309.27	1044.42	IFNGR2		IFNGR2	Chaperones modulate interferon Signaling Pathway, IFN gamma signaling pathway , Selective expression of chemokine receptors during T-cell polarization, Th1/Th2 Differentiation, Chagas disease (American trypanosomiasis), Cytokine-cytokine receptor interaction, Jak-STAT signaling pathway, Leishmaniasis, Natural killer cell mediated cytotoxicity, Osteoclast differentiation, Toxoplasmosis
3795	9.92e-05	7.216	100	1466.47	2174.93	2014.91	1427.99	RGS2	L13463	RGS2
1003	< 1e-07	20.165	100	1462.5	1427.6	1237.9	876.05	SLA		SLA
470	< 1e-07	36.909	100	1452.98	1039.92	802.44	480.68	HK3		HK3	Amino sugar and nucleotide sugar metabolism, Butirosin and neomycin biosynthesis, Carbohydrate digestion and absorption, Fructose and mannose metabolism, Galactose metabolism, Glycolysis / Gluconeogenesis, Insulin signaling pathway, Metabolic pathways, Starch and sucrose metabolism, Type II diabetes mellitus
941	< 1e-07	19.048	100	1452.76	1692.23	2236.19	2537.31	RPS13	X79239	RPS13	Ribosome
2423	3e-07	11.398	100	1440.55	1798.19	1578.95	1374.02	EVI2B		EVI2B
3933	0.0001455	6.935	100	1418.04	1966.13	1710.43	1710.37	SORL1	Y08110	SORL1
3194	1.12e-05	8.819	100	1411.35	1546.14	1291.39	1075.58	FGR	BC064382	FGR	Roles of b-arrestin-dependent Recruitment of Src Kinases in GPCR Signaling, Chemokine signaling pathway
218	< 1e-07	23.658	100	1364.27	2244.67	2067.15	1749.14	CORO1A	X89109	CORO1A	Phagosome
1530	< 1e-07	16.081	100	1352.19	1672.55	1577.59	1227.11	TALDO1		TALDO1	Metabolic pathways, Pentose phosphate pathway
1359	< 1e-07	16.955	100	1349.79	1384.8	1260.76	675.6	ANXA1	X05908	ANXA1	Corticosteroids and cardioprotection
309	< 1e-07	25.833	100	1337.53	1083.3	921.52	718.17	DYNLT1	D50663	DYNLT1
4217	0.0003436	6.306	100	1319.46	1272.17	1202.01	1029.37	FTH1		FTH1	Porphyrin and chlorophyll metabolism
3720	7.72e-05	7.4	100	1306.48	1714.97	1463.04	1385.57	ATP6V1B2	L35249	ATP6V1B2	Collecting duct acid secretion, Epithelial cell signaling in Helicobacter pylori infection, Metabolic pathways, Oxidative phosphorylation, Phagosome, Rheumatoid arthritis, Vibrio cholerae infection
27	< 1e-07	33.211	100	1287.14	902.39	746.87	605.9	ADM	D14874	ADM
4177	0.0003037	6.397	100	1240.46	1284.76	1511.06	1227.36	ATP5B	M27132	ATP5B	Alzheimer's disease, Huntington's disease, Metabolic pathways, Oxidative phosphorylation, Parkinson's disease
1398	< 1e-07	16.893	100	1218.55	1162.35	1546.99	2030.56	RPS16	M60854	RPS16	Ribosome
2318	2e-07	11.799	100	1198.4	1438.27	1702.02	1222.49	RPL24	AB007177	RPL24	Ribosome
2322	2e-07	11.774	100	1194.58	856.25	764.46	712.05	IGSF6	AJ223183	IGSF6
1762	< 1e-07	14.566	100	1187.29	1504.78	1981.3	1844.51	EEF1G	X63526	EEF1G
252	< 1e-07	25.842	100	1184.69	822.66	750.63	874.34	CYBA		CYBA	Leishmaniasis, Leukocyte transendothelial migration, Osteoclast differentiation, Phagosome
4515	0.0007712	5.714	93	1169.64	1385.99	1152.99	1070.28	LASP1		LASP1
1961	< 1e-07	13.543	100	1157.84	1602.99	1409.3	682.18	S100P	X65614	S100P
3515	3.65e-05	7.949	100	1156.21	1358.26	1183.25	949.24	TMBIM4	AF113127	TMBIM4
99	< 1e-07	20.573	100	1142.76	1017.09	796.01	566.27	BCL6		BCL6
1300	< 1e-07	17.966	100	1131.72	1200.49	1038.49	695.24	NCF4	X77094	NCF4	Leishmaniasis, Leukocyte transendothelial migration, Osteoclast differentiation, Phagosome
2368	3e-07	11.61	100	1129.14	1522.2	1555.42	1396.78	CCNI	D50310	CCNI
67	< 1e-07	30.477	100	1118.55	1313.68	1139.3	722.3	ARPC5	AF017807	ARPC5	Bacterial invasion of epithelial cells, Fc gamma R-mediated phagocytosis, Pathogenic Escherichia coli infection, Regulation of actin cytoskeleton, Shigellosis
162	< 1e-07	45.024	100	1106.93	763.06	682.05	685.49	CD53	BC040693	CD53
4228	0.0003544	6.284	100	1102.42	1287.2	1026.39	854.94	GRN	M75161	GRN	Proepithelin Conversion to Epithelin and Wound Repair Control
66	< 1e-07	22.397	100	1093.71	1233.56	1126.81	848.97	ARPC2	AF006085	ARPC2	Bacterial invasion of epithelial cells, Fc gamma R-mediated phagocytosis, Pathogenic Escherichia coli infection, Regulation of actin cytoskeleton, Shigellosis
4012	0.0001795	6.782	100	1090.05	1117.13	995.26	893.7	MYD88	U84408	MYD88	Inactivation of Gsk3 by AKT causes accumulation of b-catenin in Alveolar Macrophages, NFkB activation by Nontypeable Hemophilus influenzae, NF-kB Signaling Pathway, Signal transduction through IL1R, Toll-Like Receptor Pathway, African trypanosomiasis, Apoptosis, Chagas disease (American trypanosomiasis), Leishmaniasis, Malaria, Toll-like receptor signaling pathway, Toxoplasmosis
2893	3.4e-06	9.692	100	1088.69	1516.74	1718.2	1135.45	MPP1		MPP1
498	< 1e-07	27.11	100	1084.85	1061.21	897.65	594.41	IL10RB	U08988	IL10RB	IL-10 Anti-inflammatory Signaling Pathway, Cytokine-cytokine receptor interaction, Jak-STAT signaling pathway, Toxoplasmosis
441	< 1e-07	38.17	100	1077.18	819.07	792.14	540.82	GSTO1	AF212303	GSTO1	Drug metabolism - cytochrome P450, Glutathione metabolism, Metabolism of xenobiotics by cytochrome P450
3563	4.37e-05	7.816	100	1075.86	1028.42	853.56	817.06	ZFP36	M63625	ZFP36
3492	3.31e-05	8.021	100	1072.93	1090.56	1007.28	806.03	YWHAZ	U28964	YWHAZ	Cell cycle, Neurotrophin signaling pathway, Oocyte meiosis, Pathogenic Escherichia coli infection
1863	< 1e-07	13.977	100	1071.94	815.21	891.07	728.32	CHCHD2	AF078845	CHCHD2
836	< 1e-07	24.019	100	1066	1670.21	1529.37	924.55	PPT1	U44772	PPT1	Fatty acid elongation, Lysosome, Metabolic pathways
817	< 1e-07	19.29	100	1061.12	1434.44	1178.46	691.15	PLP2	L09604	PLP2
3770	9.04e-05	7.284	100	1045.13	884.15	831.53	785.26	IFI16	M63838	IFI16
1044	< 1e-07	26.472	100	1037.22	997.07	984.42	500.77	SNX3	AF034546	SNX3
2968	4.6e-06	9.467	100	1034.35	1282.17	1182.87	1062.2	YWHAB	X57346	YWHAB	Cell cycle, Neurotrophin signaling pathway, Oocyte meiosis
910	< 1e-07	20.104	100	1025.92	1103.75	944.52	658.77	RGS19	X91809	RGS19
40	< 1e-07	40.984	100	1025.62	2396.9	1457.17	426.2	ALPL	BC021289	ALPL	Regulators of Bone Mineralization, Folate biosynthesis, Metabolic pathways
2889	3.4e-06	9.7	100	1023.3	1168.87	1411.98	1307.05	RPL38	AB007185	RPL38	Ribosome
994	< 1e-07	18.487	100	1017.75	1378.79	1355.56	977.93	SH3BGRL3	AJ297915	SH3BGRL3
995	< 1e-07	35.594	100	1012.28	952.06	734.67	455.21	SH3GLB1	AF263293	SH3GLB1	CBL mediated ligand-induced downregulation of EGF receptors, Endocytosis
1667	< 1e-07	15.15	100	1011.68	1191.34	1265.64	829.53	COX6B1	BC001015	COX6B1	Alzheimer's disease, Cardiac muscle contraction, Huntington's disease, Metabolic pathways, Oxidative phosphorylation, Parkinson's disease
3814	0.0001051	7.174	100	1010.07	1346.86	1550.05	1477.23	GYPC		GYPC	Malaria
2660	1.2e-06	10.484	100	1001.16	1436.59	1224.5	1168.81	MYO1F	X98411	MYO1F
382	< 1e-07	24.564	100	999.27	1476.93	1205.12	786.56	FRAT2	AF062739	FRAT2	Wnt signaling pathway
729	< 1e-07	47.866	100	993.33	741.99	658.35	554.13	NRD1	X93207	NRD1
1983	< 1e-07	13.454	100	993.1	945.43	730.77	485.09	PFKFB3		PFKFB3	Fructose and mannose metabolism
4075	0.0002174	6.642	100	992.93	1160.64	1053.37	903.29	RHOA	BC001360	RHOA	CCR3 signaling in Eosinophils, Erk and PI-3 Kinase Are Necessary for Collagen Binding in Corneal Epithelia, Influence of Ras and Rho proteins on G1 to S Transition, Integrin Signaling Pathway, Phospholipids as signalling intermediaries, Protein Kinase A at the Centrosome, Ras Signaling Pathway, Rho cell motility signaling pathway, Rho-Selective Guanine Exchange Factor AKAP13 Mediates Stress Fiber…
957	< 1e-07	26.733	100	991.63	1055.68	887.02	581.07	S100A6	BC001431	S100A6
933	< 1e-07	33.926	100	988.39	1399.83	1852.41	2413.95	RPL3	AB007166	RPL3	Ribosome
3355	2.09e-05	8.358	100	985.48	990.29	933.08	783.59	ATP6V0B	BC000423	ATP6V0B	Epithelial cell signaling in Helicobacter pylori infection, Lysosome, Metabolic pathways, Oxidative phosphorylation, Phagosome, Rheumatoid arthritis, Vibrio cholerae infection
3278	1.56e-05	8.575	100	981.79	986.07	821.73	691.26	SQRDL	AF042284	SQRDL
789	< 1e-07	29.149	100	973.49	721.84	629.09	537.58	PGK1	L00159	PGK1	Glycolysis / Gluconeogenesis, Metabolic pathways
314	< 1e-07	27.543	100	972.4	1409.16	1756.97	1756.29	EEF2	Z11692	EEF2	Eukaryotic protein translation
1473	< 1e-07	16.438	100	963.23	746.76	732.22	677.91	PSMB4	D26600	PSMB4	Proteasome
256	< 1e-07	19.485	100	961.54	706.37	767.69	574.6	DAD1	AK223129	DAD1	Metabolic pathways, N-Glycan biosynthesis, Protein processing in endoplasmic reticulum
2992	5.2e-06	9.384	100	959.18	1172.14	1179.51	512.11	IL1R2	X59770	IL1R2	Amoebiasis, Cytokine-cytokine receptor interaction, Hematopoietic cell lineage, MAPK signaling pathway
3952	0.0001511	6.908	100	954.96	841.87	677.17	773.82	BAZ1A	AB032252	BAZ1A
1184	< 1e-07	33.776	100	954.11	351.36	305.2	439.69	UGCG	D50840	UGCG	Metabolic pathways, Sphingolipid metabolism
855	< 1e-07	32.362	100	950.93	649.94	633.49	437.22	PSMA6	X59417	PSMA6	Proteasome
3941	0.0001493	6.917	100	948.79	1125.8	1257.36	954.83	RPL8	Z28407	RPL8	Ribosome
423	< 1e-07	19.325	100	929.36	985.67	872.92	651.7	GNG5	AF038955	GNG5	Chemokine signaling pathway
3830	0.0001077	7.156	100	897.58	673.74	528.23	678.03	TAP1		TAP1	Antigen Processing and Presentation, ABC transporters, Antigen processing and presentation, Phagosome, Primary immunodeficiency
3651	6.09e-05	7.573	100	897.37	1063.02	895.9	786.75	TM9SF2	U81006	TM9SF2
1952	< 1e-07	13.59	100	888.38	719.42	602.34	567.17	TLR2	U88878	TLR2	Amoebiasis, Chagas disease (American trypanosomiasis), Leishmaniasis, Malaria, Phagosome, Rheumatoid arthritis, Toll-like receptor signaling pathway, Toxoplasmosis
1143	< 1e-07	32.077	100	883.85	846.7	711.53	479.34	TPST2	AF049891	TPST2
482	< 1e-07	18.147	100	875.43	1388.09	1514.51	1664.33	HSPA8	Y00371	HSPA8	Antigen processing and presentation, Endocytosis, MAPK signaling pathway, Protein processing in endoplasmic reticulum, Spliceosome, Toxoplasmosis
3641	5.92e-05	7.594	100	875.34	1300.08	1109.65	1475.8	NKG7		NKG7
3949	0.0001507	6.91	100	864.74	1026.97	1136.53	902.22	GPX1		GPX1	Cardiac Protection Against ROS , Free Radical Induced Apoptosis, Amyotrophic lateral sclerosis (ALS), Arachidonic acid metabolism, Glutathione metabolism, Huntington's disease
3154	9.9e-06	8.906	100	861.24	1053.38	920.46	832.93	H3F3B	Z48950	H3F3B	Systemic lupus erythematosus
2361	2e-07	11.635	100	861.1	837	752.86	561.22	GLRX		GLRX
2303	2e-07	11.91	100	860.74	1070.29	849.95	549.91	CEBPD		CEBPD
935	< 1e-07	20.105	100	854.65	1187.92	1238.93	831.91	RPL36AL	BC000741	RPL36AL	Ribosome
2745	1.7e-06	10.192	100	852.47	897.26	769.36	670.79	PTTG1IP	AF149785	PTTG1IP
1861	< 1e-07	13.982	100	842.23	520.25	473.27	652.13	TRIM22	X82200	TRIM22
1420	< 1e-07	16.819	100	841.45	1132.13	982.74	697.64	EFHD2	BC014923	EFHD2
2340	2e-07	11.727	100	837.3	1084.91	1079.96	969.93	BTG1		BTG1	BTG family proteins and cell cycle regulation, RNA degradation
222	< 1e-07	21.265	100	833.97	772.36	802.76	497.39	COX7A2	X15822	COX7A2	Alzheimer's disease, Cardiac muscle contraction, Huntington's disease, Oxidative phosphorylation, Parkinson's disease
284	< 1e-07	41.562	100	833.15	484.35	465.91	399.44	DNAJA1	L08069	DNAJA1	Protein processing in endoplasmic reticulum
2247	1e-07	12.179	100	829.34	681.92	798.71	569.21	PARK7	D61380	PARK7	Parkinson's disease
1705	< 1e-07	14.906	100	828.84	1198.03	1196.45	925.11	EMP3	U52101	EMP3
4036	0.0001945	6.723	100	792.79	605.04	618.9	731.27	PSME1		PSME1	Antigen processing and presentation, Proteasome
3917	0.0001383	6.973	100	788.1	775.21	662.06	525.67	CAB39	AF113536	CAB39	mTOR signaling pathway
1523	< 1e-07	15.999	100	787.04	522.96	549.55	432.51	HSP90AA1	M27024	HSP90AA1	Actions of Nitric Oxide in the Heart, Ahr Signal Transduction Pathway, AKT Signaling Pathway, Corticosteroids and cardioprotection, Hypoxia and p53 in the Cardiovascular system, Hypoxia-Inducible Factor in the Cardiovascular System, Mechanism of Gene Regulation by Peroxisome Proliferators via PPARa(alpha), Telomeres, Telomerase, Cellular Aging, and Immortality, Antigen processing and presentation…
3645	5.96e-05	7.59	100	786.08	956.21	805.62	630.39	QPCT	X71125	QPCT
943	< 1e-07	35.194	100	782.89	1063.6	1298.95	1302	RPS19	BC000023	RPS19	Ribosome
751	< 1e-07	29.43	100	782.77	651.6	587.49	401.52	OSTF1	U63717	OSTF1
929	< 1e-07	27.69	100	779.14	1038.55	1421.25	2009.04	RPL13A	X56932	RPL13A	Ribosome
2176	< 1e-07	12.464	100	776.51	633.27	596.72	604.49	CCND3		CCND3	Cyclins and Cell Cycle Regulation, Cell cycle, Focal adhesion, Jak-STAT signaling pathway, p53 signaling pathway, Wnt signaling pathway
4002	0.0001753	6.799	100	764.11	662.04	644.83	590.37	LRP10	AF131760	LRP10
974	< 1e-07	29.394	100	763.01	563	567.4	527.62	SEC61B	L25085	SEC61B	Phagosome, Protein export, Protein processing in endoplasmic reticulum, Vibrio cholerae infection
1740	< 1e-07	14.693	100	759.72	830.37	845.04	583.85	CALM2		CALM2	Actions of Nitric Oxide in the Heart, Angiotensin II mediated activation of JNK Pathway via Pyk2 dependent signaling, BCR Signaling Pathway, Bioactive Peptide Induced Signaling Pathway, Ca++/ Calmodulin-dependent Protein Kinase Activation, Control of skeletal myogenesis by HDAC & calcium/calmodulin-dependent kinase (CaMK), Corticosteroids and cardioprotection, Effects of calcineurin in Keratinocy…
229	< 1e-07	22.965	100	759.51	954.4	1006.52	477.7	CREG1	AF084523	CREG1
389	< 1e-07	23.826	100	759.13	739.16	582.87	454.3	FYB	U93049	FYB
3903	0.0001321	7.007	100	754.01	794.09	750.27	561.94	ANXA5	U05770	ANXA5
788	< 1e-07	24.129	100	752.31	1029.8	926.85	622.72	PGAM1	BC010038	PGAM1	Glycolysis / Gluconeogenesis, Metabolic pathways
244	< 1e-07	24.411	100	748.92	997.02	1105.23	654.62	CTSB	M14221	CTSB	Antigen processing and presentation, Lysosome
3816	0.0001053	7.172	100	746.69	934.53	741.16	649.7	RALB		RALB	Pancreatic cancer, Pathways in cancer
516	< 1e-07	53.658	100	744.87	774.92	570.08	164.55	IRAK3	AF113136	IRAK3	Signal transduction through IL1R, Apoptosis, Neurotrophin signaling pathway
564	< 1e-07	45.921	100	739.24	9201.28	5555.58	430.67	LCN2		LCN2
3405	2.47e-05	8.235	100	738.69	816.37	831.88	631.14	GHITM	AB009685	GHITM
3476	3.08e-05	8.074	100	737.96	679.62	561.53	516.26	ARHGAP15	AY219338	ARHGAP15
2251	1e-07	12.145	100	730.6	675.5	546.03	534.58	LAPTM4A	D14696	LAPTM4A	Lysosome
1874	< 1e-07	13.924	100	725.47	953.42	864.61	932.36	DAZAP2	D31767	DAZAP2
3901	0.0001307	7.014	100	721.16	901.85	841.89	709.18	GNAI2	X04828	GNAI2	Axon guidance, Chagas disease (American trypanosomiasis), Chemokine signaling pathway, Gap junction, Gastric acid secretion, Leukocyte transendothelial migration, Long-term depression, Melanogenesis, Progesterone-mediated oocyte maturation, Tight junction, Toxoplasmosis
159	< 1e-07	51.587	100	719.71	518.25	425.31	310.76	CD44	M59040	CD44	Adhesion Molecules on Lymphocyte, Monocyte and its Surface Molecules, Neutrophil and Its Surface Molecules, ECM-receptor interaction, Hematopoietic cell lineage, Shigellosis
2260	1e-07	12.087	100	707.21	1039.26	909.47	844.3	CTSS	M90696	CTSS	Antigen processing and presentation, Lysosome, Phagosome
1660	< 1e-07	15.193	100	706.68	955.73	804.99	593.43	IQGAP1	D29640	IQGAP1	Adherens junction, Regulation of actin cytoskeleton
178	< 1e-07	24.212	100	702.5	761.34	561.64	130.68	CEACAM1	M72238	CEACAM1
2921	3.9e-06	9.592	100	702.43	725.84	670.62	513.36	TNIP1	AJ011895	TNIP1
473	< 1e-07	21.843	100	700.85	1337.71	1469.14	1048.56	HLA-DRA		HLA-DRA	Activation of Csk by cAMP-dependent Protein Kinase Inhibits Signaling through the T Cell Receptor, Antigen Dependent B Cell Activation, Antigen Processing and Presentation, B Lymphocyte Cell Surface Molecules, Bystander B Cell Activation, Cytokines and Inflammatory Response, IL 5 Signaling Pathway, Lck and Fyn tyrosine kinases in initiation of TCR Activation, Th1/Th2 Differentiation, The Co-Stimu…
594	< 1e-07	26.58	100	695.43	569.75	477.7	250.85	LY96	AB018549	LY96	Pathogenic Escherichia coli infection, Toll-like receptor signaling pathway, Toxoplasmosis
1508	< 1e-07	16.101	100	691.98	1128.29	1210.8	705.48	RNF10	AB027196	RNF10
1773	< 1e-07	14.517	100	691.37	849.47	775.81	461.71	PYCARD	AB023416	PYCARD	Cytosolic DNA-sensing pathway, NOD-like receptor signaling pathway
3160	1.01e-05	8.89	100	688.74	637.59	543.59	479.42	NMI	U32849	NMI	IL-2 Receptor Beta Chain in T cell Activation, IL-7 Signal Transduction
4051	0.0002031	6.691	100	673.46	620.12	547.24	470.29	SOD2	M36693	SOD2	Erythropoietin mediated neuroprotection through NF-kB, The IGF-1 Receptor and Longevity, Huntington's disease, Peroxisome
3706	7.32e-05	7.439	100	673.22	805.09	719.1	625.93	CHMP2A	AF042384	CHMP2A	Endocytosis
767	< 1e-07	21.397	100	670.77	581.32	525.96	398.26	PCMT1		PCMT1
4523	0.0007885	5.698	95	668.65	824.8	708.2	544.6	MGAM	AF016833	MGAM	Carbohydrate digestion and absorption, Galactose metabolism, Metabolic pathways, Starch and sucrose metabolism
1206	< 1e-07	19.732	100	665.43	989.47	1060.2	586.78	WBP2	U79458	WBP2
1129	< 1e-07	30.942	100	664.57	610.85	536.4	378.95	TMEM59	AF047439	TMEM59
1839	< 1e-07	14.072	100	663.08	858.88	791.42	657.33	ACTN1	M95178	ACTN1	Cell to Cell Adhesion Signaling, Integrin Signaling Pathway, uCalpain and friends in Cell spread, Adherens junction, Amoebiasis, Arrhythmogenic right ventricular cardiomyopathy (ARVC), Focal adhesion, Leukocyte transendothelial migration, Regulation of actin cytoskeleton, Systemic lupus erythematosus, Tight junction
1401	< 1e-07	17.11	100	662.14	381.32	302.28	365.96	SAMSN1	AF222927	SAMSN1
3508	3.58e-05	7.963	100	661.75	528.61	614.63	1060.15	GIMAP4	AK001972	GIMAP4
1521	< 1e-07	16.004	100	654.24	950.74	855.02	685.69	COTL1	L54057	COTL1
2519	6e-07	11.001	100	650.21	688.91	746.1	481.88	AP2S1	AJ010148	AP2S1	Endocytosis, Huntington's disease
1495	< 1e-07	16.292	100	647.76	860.16	619.64	294.45	VNN1	AJ132099	VNN1	Pantothenate and CoA biosynthesis
3969	0.0001617	6.858	100	644.25	815.93	929.96	686.93	PIM1		PIM1	Acute myeloid leukemia, Jak-STAT signaling pathway
738	< 1e-07	19.3	100	644.08	525.55	472.41	307.36	OAT	BC016928	OAT	Catabolic Pathways for Arginine , Histidine, Glutamate, Glutamine, and Proline, Arginine and proline metabolism, Metabolic pathways
3787	9.56e-05	7.243	100	641.98	717.15	758.4	529.51	SH3BGRL	AF042081	SH3BGRL
907	< 1e-07	46.23	100	641.44	4810.97	3945.64	177.46	RETN	AF205952	RETN	Visceral Fat Deposits and the Metabolic Syndrome
2951	4.3e-06	9.522	100	635.42	759.19	675.29	579.31	RASSF2	D79990	RASSF2
854	< 1e-07	18.59	100	634.21	487.99	450.01	334.17	PSMA4	BC005361	PSMA4	Proteasome
1083	< 1e-07	18.921	100	633.6	554.06	461.84	299.52	STXBP2	U63533	STXBP2
3446	2.82e-05	8.138	100	630.09	523.72	456.23	460.55	SLC38A2	AB037803	SLC38A2	Protein digestion and absorption
2995	5.2e-06	9.379	100	630.09	473.84	739.33	821.57	ANP32B	Y07969	ANP32B
3895	0.0001299	7.019	100	626.79	679.93	801.55	845.39	GNB2L1	M24194	GNB2L1
1751	< 1e-07	14.638	100	626.66	605.71	571.09	434.83	CSTB	L03558	CSTB
917	< 1e-07	18.8	100	623.36	969.36	883.25	588.34	RNASET2	AJ419866	RNASET2
3140	9.6e-06	8.932	100	619.39	741.71	965.3	865.87	UCP2	U76367	UCP2
1287	< 1e-07	17.948	100	616.05	700.77	573.49	393.03	GNS		GNS	Glycosaminoglycan degradation, Lysosome, Metabolic pathways
182	< 1e-07	19.128	100	615.46	658.28	502.54	392.08	CFLAR	AF005774	CFLAR	FAS signaling pathway ( CD95 ), HIV-I Nef: negative effector of Fas and TNF, IL-2 Receptor Beta Chain in T cell Activation, Induction of apoptosis through DR3 and DR4/5 Death Receptors , Apoptosis, Chagas disease (American trypanosomiasis)
1013	< 1e-07	65.896	100	614.06	419.69	388.78	174.23	SLC22A4	AB007448	SLC22A4
702	< 1e-07	19.683	100	611.04	508.99	457.13	342.5	NFKB1	M58603	NFKB1	Acetylation and Deacetylation of RelA in The Nucleus, Activation of PKC through G protein coupled receptor, AKT Signaling Pathway, ATM Signaling Pathway, Bone Remodelling, Cadmium induces DNA synthesis and proliferation in macrophages, CD40L Signaling Pathway, Ceramide Signaling Pathway, Chaperones modulate interferon Signaling Pathway, Corticosteroids and cardioprotection, CXCR4 Signaling Pathwa…
2253	1e-07	12.143	100	606.95	449.24	620.91	817.06	SLC25A5	BC068199	SLC25A5	Calcium signaling pathway, Huntington's disease, Parkinson's disease
2039	< 1e-07	13.093	100	604.83	803.09	886.62	694.69	ATP6V0C	M62762	ATP6V0C	Collecting duct acid secretion, Epithelial cell signaling in Helicobacter pylori infection, Lysosome, Metabolic pathways, Oxidative phosphorylation, Phagosome, Rheumatoid arthritis, Vibrio cholerae infection
499	< 1e-07	23.105	100	602.13	245.1	219.2	225.41	IL18R1	U43672	IL18R1	IL12 and Stat4 Dependent Signaling Pathway in Th1 Development, Selective expression of chemokine receptors during T-cell polarization, Th1/Th2 Differentiation, Cytokine-cytokine receptor interaction
3387	2.3e-05	8.29	100	600.78	612.54	560.54	447.73	GNB2	M16514	GNB2	Chemokine signaling pathway
4302	0.0004384	6.128	100	598.68	729.98	642	571.34	ACTR2	AF006082	ACTR2
1453	< 1e-07	16.699	100	594.32	528.05	549.02	390.61	TSG101	U82130	TSG101	Stathmin and breast cancer resistance to antimicrotubule agents, Endocytosis
2087	< 1e-07	12.909	100	593.99	460.5	444.26	405.81	VASP		VASP	Fc gamma R-mediated phagocytosis, Focal adhesion, Leukocyte transendothelial migration
1557	< 1e-07	15.865	100	591.52	802.76	705.49	436.11	CDA	BC054036	CDA	Drug metabolism - other enzymes, Metabolic pathways, Pyrimidine metabolism
1577	< 1e-07	15.753	100	589	701.88	580.89	401.22	CAPZA2		CAPZA2
1124	< 1e-07	93.765	100	587.12	1055.77	734.15	165.88	TLR5		TLR5	Pathogenic Escherichia coli infection, Toll-like receptor signaling pathway
2954	4.3e-06	9.515	100	586.11	722.5	556.15	402.55	SPI1	X52056	SPI1	Acute myeloid leukemia, Osteoclast differentiation, Pathways in cancer
3729	7.99e-05	7.375	100	584.49	630.85	610.85	501.19	SUMO2		SUMO2	Basic Mechanisms of SUMOylation, RNA transport
3095	8.4e-06	9.032	100	583.91	626.7	541.08	447.85	GRB2		GRB2	Activation of Src by Protein-tyrosine phosphatase alpha, Angiotensin II mediated activation of JNK Pathway via Pyk2 dependent signaling, BCR Signaling Pathway, Bioactive Peptide Induced Signaling Pathway, Calcium Signaling by HBx of Hepatitis B virus, CBL mediated ligand-induced downregulation of EGF receptors, EGF Signaling Pathway, EPO Signaling Pathway, Erk1/Erk2 Mapk Signaling pathway, Fc Eps…
4431	0.0006023	5.895	100	582.5	744.93	659.25	641.13	CSK		CSK	Activation of Csk by cAMP-dependent Protein Kinase Inhibits Signaling through the T Cell Receptor, Activation of Src by Protein-tyrosine phosphatase alpha, Cell to Cell Adhesion Signaling, Integrin Signaling Pathway, Chemokine signaling pathway, Epithelial cell signaling in Helicobacter pylori infection, Neurotrophin signaling pathway, Regulation of actin cytoskeleton, Shigellosis
862	< 1e-07	19.608	100	579.27	346.24	274.62	417.66	PSTPIP2		PSTPIP2
4126	0.0002545	6.526	100	577.93	710.54	703.14	615.18	CAPNS1	X04106	CAPNS1	Deregulation of CDK5 in Alzheimers Disease, Integrin Signaling Pathway, mCalpain and friends in Cell motility, Role of MEF2D in T-cell Apoptosis, uCalpain and friends in Cell spread
603	< 1e-07	40.13	100	576.23	743.55	768.96	381.04	MAP1LC3B	AF087871	MAP1LC3B
2471	5e-07	11.137	100	574.75	675.68	573.52	409.53	GPSM3	AF155657	GPSM3
1367	< 1e-07	17.165	100	574.73	517.6	428.18	325.86	CASP1	U13697	CASP1	Caspase Cascade in Apoptosis, D4-GDI Signaling Pathway, IL 18 Signaling Pathway, Amyotrophic lateral sclerosis (ALS), Cytosolic DNA-sensing pathway, NOD-like receptor signaling pathway
456	< 1e-07	28.388	100	571.18	544.05	477.28	297.67	HEBP2	AF117616	HEBP2
2869	3e-06	9.778	100	570	702.11	708.38	453.98	SLC31A2		SLC31A2
4124	0.0002524	6.532	100	569.41	689.79	670.03	685.21	MKNK2	AF125532	MKNK2	Erk1/Erk2 Mapk Signaling pathway, MAPKinase Signaling Pathway, Insulin signaling pathway, MAPK signaling pathway
1389	< 1e-07	17.141	100	568.34	433.1	387.8	465.63	MVP	X79882	MVP
3017	5.8e-06	9.307	100	561.83	526.76	451.1	414.23	MAPRE1	U24166	MAPRE1
122	< 1e-07	55.057	100	560.1	1246.54	1092.89	822.75	C5AR1		C5AR1	Complement and coagulation cascades, Neuroactive ligand-receptor interaction, Staphylococcus aureus infection
694	< 1e-07	19.824	100	558.56	599.71	567.81	398.73	NEDD8	D23662	NEDD8	Regulation of p27 Phosphorylation during Cell Cycle Progression
3841	0.0001116	7.13	100	553.72	636.87	584.26	455.62	ADD3	U37122	ADD3
1938	< 1e-07	13.637	100	553.37	636.41	630.32	438.21	TRIP12	L40383	TRIP12	Ubiquitin mediated proteolysis
1099	< 1e-07	24.875	100	552.94	1003.22	980.06	666.66	TAGLN2	D21261	TAGLN2
794	< 1e-07	48.016	100	552.2	427.35	347.63	243.37	PHF21A	AL359593	PHF21A
4355	0.0005095	6.018	99	548.67	601.48	514.72	456.41	RNF13	AF037204	RNF13
644	< 1e-07	64.035	100	543.89	14263.2	6752.14	88.99	MMP8	J05556	MMP8
1079	< 1e-07	70.472	100	542.52	1130.8	1081.73	250.56	STOM		STOM
269	< 1e-07	25.622	100	541.09	447.65	383.63	329.58	DECR1	L26050	DECR1
3029	6.2e-06	9.248	100	539.82	378.49	313.17	401.76	PSMB9		PSMB9	Antigen Processing and Presentation, Proteasome
81	< 1e-07	27.617	100	537.55	512.04	483.28	318.77	ATP6V1E1	X76228	ATP6V1E1	Collecting duct acid secretion, Epithelial cell signaling in Helicobacter pylori infection, Metabolic pathways, Oxidative phosphorylation, Phagosome, Rheumatoid arthritis, Vibrio cholerae infection
194	< 1e-07	19.579	100	534.52	504.3	415.76	278.47	CKAP4	X69910	CKAP4	Protein processing in endoplasmic reticulum
1515	< 1e-07	16.136	100	533.62	489.44	444.97	367.56	USP3	AF073344	USP3
871	< 1e-07	18.716	100	530.09	807	643.84	505.48	PTPRC	Y00062	PTPRC	Activation of Csk by cAMP-dependent Protein Kinase Inhibits Signaling through the T Cell Receptor, B Lymphocyte Cell Surface Molecules, Lck and Fyn tyrosine kinases in initiation of TCR Activation, T Cytotoxic Cell Surface Molecules, T Helper Cell Surface Molecules, Cell adhesion molecules (CAMs), Fc gamma R-mediated phagocytosis, Primary immunodeficiency, T cell receptor signaling pathway
2058	< 1e-07	12.987	100	528.61	505.58	542.95	386.6	ATP5L	AF092124	ATP5L	Metabolic pathways, Oxidative phosphorylation
121	< 1e-07	21.772	100	528.28	871.85	634.87	281.31	C3AR1	U28488	C3AR1	Complement and coagulation cascades, Neuroactive ligand-receptor interaction, Staphylococcus aureus infection
2175	< 1e-07	12.468	100	521.03	534.13	446.6	353.39	RAB27A	U38654	RAB27A	Rab GTPases Mark Targets In The Endocytotic Machinery
790	< 1e-07	29.975	100	514.83	1204.22	807.01	256.88	PGLYRP1	AF076483	PGLYRP1	Toll-Like Receptor Pathway
3025	6.1e-06	9.266	100	513.17	579.83	737.39	848.3	RPL4	AB007167	RPL4	Ribosome
3253	1.39e-05	8.657	100	512.46	650.73	747.88	510.44	RPS3A	X87373	RPS3A	Ribosome
3572	4.49e-05	7.796	100	508.3	458.98	370.42	334.46	PLSCR1	AF098642	PLSCR1
3530	3.89e-05	7.901	100	508.09	323.02	372.79	520.35	ISG20	X89773	ISG20
3488	3.18e-05	8.05	100	507.44	482.52	497.34	385.69	ATP6V1F	D49400	ATP6V1F	Collecting duct acid secretion, Epithelial cell signaling in Helicobacter pylori infection, Metabolic pathways, Oxidative phosphorylation, Phagosome, Rheumatoid arthritis, Vibrio cholerae infection
4053	0.0002056	6.682	100	506.08	392.77	507.58	296.97	SIAH2	U76248	SIAH2
2558	7e-07	10.841	100	505.5	444.68	424.1	328.35	RABAC1	AJ133534	RABAC1
106	< 1e-07	28.306	100	504.52	504.22	452.91	235.72	BLOC1S1	S82447	BLOC1S1
396	< 1e-07	38.431	100	504.48	693.72	552.98	100.25	GADD45A	M60974	GADD45A	ATM Signaling Pathway, Cell Cycle: G2/M Checkpoint, Hypoxia and p53 in the Cardiovascular system, p53 Signaling Pathway, Cell cycle, MAPK signaling pathway, p53 signaling pathway
981	< 1e-07	39.068	100	503.15	374.88	323.03	271.74	SEPHS2	BC002381	SEPHS2	Metabolic pathways, Selenocompound metabolism
2229	1e-07	12.262	100	500.06	422.41	375.48	343.85	CNN2	D83735	CNN2
3407	2.48e-05	8.232	100	497.26	455.92	387.26	351.33	ARRB2		ARRB2	Chemokine signaling pathway, Endocytosis, MAPK signaling pathway, Olfactory transduction, Phototransduction
591	< 1e-07	52.864	100	496.16	5949.77	4415.67	288.82	LTF		LTF	Anthrax Toxin Mechanism of Action
4243	0.0003707	6.251	100	495.7	435.49	642.21	408.47	POLR1D	AF077044, BC018528	POLR1D	Tumor Suppressor Arf Inhibits Ribosomal Biogenesis, Cytosolic DNA-sensing pathway, Metabolic pathways, Purine metabolism, Pyrimidine metabolism, RNA polymerase
2905	3.6e-06	9.651	100	494.96	369.17	470.69	485.49	GTF3A		GTF3A
2478	5e-07	11.114	100	493.27	434.11	495.17	334.38	RPS15A	AB007154	RPS15A	Ribosome
379	< 1e-07	40.371	100	490.99	1106.47	974.3	212.04	FOLR3	U08471	FOLR3	Endocytosis
3714	7.56e-05	7.415	100	489.29	395.24	327.03	350.73	IL2RG	D11086	IL2RG	IL 2 signaling pathway, IL 4 signaling pathway, IL-2 Receptor Beta Chain in T cell Activation, Cytokine-cytokine receptor interaction, Endocytosis, Jak-STAT signaling pathway, Primary immunodeficiency
375	< 1e-07	21.643	100	488.72	550.8	411.7	268.39	FLOT1	AF089750	FLOT1	Insulin signaling pathway
1407	< 1e-07	16.918	100	488.55	566.22	438.85	291.99	TLR8	AF246971	TLR8	Toll-like receptor signaling pathway
2195	< 1e-07	12.375	100	487.66	437.11	432.95	358.99	ARF4	M36341	ARF4
1845	< 1e-07	14.06	100	483.41	805	625.75	545.38	NAGK	AJ242910	NAGK	Amino sugar and nucleotide sugar metabolism
2734	1.7e-06	10.221	100	478.99	491.47	617.06	332.51	RBX1	AF140598	RBX1	ER-associated degradation (ERAD) Pathway, Regulation of p27 Phosphorylation during Cell Cycle Progression, Cell cycle, Circadian rhythm, Nucleotide excision repair, Oocyte meiosis, Pathways in cancer, Protein processing in endoplasmic reticulum, Renal cell carcinoma, TGF-beta signaling pathway, Ubiquitin mediated proteolysis, Wnt signaling pathway
858	< 1e-07	22.673	100	478.63	453.6	468.69	264.32	PSMB6	BC000835	PSMB6	Antigen Processing and Presentation, Proteasome
1282	< 1e-07	17.369	100	478.07	589.53	513.14	374.44	FAM53C	AF251040	FAM53C
112	< 1e-07	24.661	100	477.79	453.39	379.02	226.02	BST1	D21878	BST1	Calcium signaling pathway, Metabolic pathways, Nicotinate and nicotinamide metabolism, Pancreatic secretion, Salivary secretion
2956	4.4e-06	9.513	100	477.59	613.27	527.95	492.26	KPNB1	L39793	KPNB1	Mechanism of Protein Import into the Nucleus, Role of Ran in mitotic spindle regulation, RNA transport
4172	0.0002973	6.412	100	477.11	420.98	349.22	318.07	KLHL2	AF059569	KLHL2
1066	< 1e-07	35.562	100	476.03	362.36	341.73	286.06	SSR2	BC000341	SSR2	Protein processing in endoplasmic reticulum
4241	0.0003664	6.259	100	475.7	328.46	221.8	343.6	GBP1	BC002666	GBP1
161	< 1e-07	35.154	100	474.62	881.96	1073.96	308.89	CD52		CD52
2217	< 1e-07	12.313	100	473.58	307.44	368.09	334.37	BIRC2	L49431	BIRC2	Caspase Cascade in Apoptosis, HIV-I Nef: negative effector of Fas and TNF, Induction of apoptosis through DR3 and DR4/5 Death Receptors , Role of Mitochondria in Apoptotic Signaling, Apoptosis, Focal adhesion, NOD-like receptor signaling pathway, Pathways in cancer, Small cell lung cancer, Toxoplasmosis, Ubiquitin mediated proteolysis
3014	5.6e-06	9.321	100	473.55	516.75	513.97	367.94	NARF	BC000438	NARF
1172	< 1e-07	21.961	100	472.15	520.29	506.09	276.1	TXN	X77584	TXN
469	< 1e-07	20.735	100	468.87	389.05	291.53	219.52	HIST2H2BE	AY131979	HIST2H2BE	Systemic lupus erythematosus
2285	2e-07	11.983	100	468.15	344.31	294.42	287.97	PSMB8		PSMB8	Antigen Processing and Presentation, Proteasome
2720	1.5e-06	10.284	100	467.43	586.85	684.67	787.42	FBXO7	AF129537	FBXO7
1850	< 1e-07	14.024	100	467.33	430.79	353.12	268.32	MKNK1	AB000409	MKNK1	Erk1/Erk2 Mapk Signaling pathway, MAPKinase Signaling Pathway, mTOR Signaling Pathway, p38 MAPK Signaling Pathway , Regulation of eIF4e and p70 S6 Kinase, Insulin signaling pathway, MAPK signaling pathway
1806	< 1e-07	14.253	100	465.95	595.56	666.82	640.66	YWHAQ	AF070556	YWHAQ	Cell Cycle: G2/M Checkpoint, Cell cycle, Neurotrophin signaling pathway, Oocyte meiosis, Pathogenic Escherichia coli infection
3798	9.92e-05	7.216	100	463.86	570.13	502.27	467.24	RTN4	AF087901	RTN4
886	< 1e-07	57.781	100	463.52	416.89	341.12	138.12	RAB32	U71127	RAB32
2302	2e-07	11.917	100	463.08	394.3	408.78	306.56	TAX1BP1	U33821	TAX1BP1
2561	7e-07	10.833	100	462.52	447.6	361.4	334.63	TINF2	AF195512	TINF2
2288	2e-07	11.963	100	460.65	542.57	427.42	336.6	APBB1IP	AB085852	APBB1IP
3054	6.9e-06	9.169	100	457.33	375.85	507.06	572.15	RPL7A	BC005128	RPL7A	Ribosome
589	< 1e-07	20.539	100	456.66	668.4	614.93	411.64	LST1	U00921	LST1
3132	9.5e-06	8.94	100	455.79	589.89	534.76	462.14	PTPN6		PTPN6	EPO Signaling Pathway, Growth Hormone Signaling Pathway, IL 3 signaling pathway, IL-2 Receptor Beta Chain in T cell Activation, Ras-Independent pathway in NK cell-mediated cytotoxicity, Adherens junction, B cell receptor signaling pathway, Jak-STAT signaling pathway, Leishmaniasis, Natural killer cell mediated cytotoxicity, T cell receptor signaling pathway
3497	3.41e-05	7.998	100	455.33	557.14	650.75	466.1	GPX4	BC039849, X71973	GPX4	Glutathione metabolism
660	< 1e-07	34.058	100	453.8	498.89	459.53	202.07	MS4A6A	AB013104	MS4A6A
859	< 1e-07	40.439	100	452.05	447.68	410.9	243.42	PSMC1	L02426	PSMC1	Proteasome
976	< 1e-07	22.97	100	450.96	549.43	460.41	294.36	SELPLG		SELPLG	Adhesion and Diapedesis of Granulocytes, Cells and Molecules involved in local acute inflammatory response, Cell adhesion molecules (CAMs), Staphylococcus aureus infection
3519	3.68e-05	7.943	100	450.22	485.66	372.44	298.56	STX11	AF044309	STX11	SNARE interactions in vesicular transport
186	< 1e-07	20.679	100	447.85	414.23	392.36	291.16	CHIC2	AF159423	CHIC2
1512	< 1e-07	16.11	100	445.78	475.79	465.89	285.83	TBCA	AF038952	TBCA
1580	< 1e-07	15.738	100	442.85	638.99	808.9	716.08	RPL35	U12465	RPL35	Ribosome
1482	< 1e-07	16.284	100	441.36	447.38	339.58	235.96	CNIH4		CNIH4
3169	1.04e-05	8.874	100	439.1	470.47	410.31	326.89	ZMPSTE24	Y13834	ZMPSTE24
3524	3.77e-05	7.926	100	436.3	528.7	476.19	187.79	TCN1	J05068	TCN1
1134	< 1e-07	24.875	100	434.1	233.1	209.77	471.95	TNFAIP3	M59465	TNFAIP3	CD40L Signaling Pathway, NF-kB Signaling Pathway, TNFR2 Signaling Pathway, NOD-like receptor signaling pathway
1384	< 1e-07	17.157	100	427.44	322.53	292.02	310.02	ITGAM	J03925	ITGAM	Adhesion and Diapedesis of Granulocytes, Monocyte and its Surface Molecules, Neutrophil and Its Surface Molecules, Amoebiasis, Cell adhesion molecules (CAMs), Hematopoietic cell lineage, Leishmaniasis, Leukocyte transendothelial migration, Phagosome, Regulation of actin cytoskeleton, Staphylococcus aureus infection
4276	0.000408	6.18	100	425.16	499.08	447.24	401.64	IER2	M62831	IER2
4346	0.0004977	6.035	99	421.09	425.21	448.54	328.95	CYB5R3	M16461	CYB5R3	Amino sugar and nucleotide sugar metabolism
1098	< 1e-07	41.694	100	420.94	286.12	266.78	255.46	TAF7	AF349038	TAF7	Basal transcription factors
2846	2.8e-06	9.844	100	420.62	596.19	516.74	362.18	CCR1		CCR1	Selective expression of chemokine receptors during T-cell polarization, Chemokine signaling pathway, Cytokine-cytokine receptor interaction
1779	< 1e-07	14.464	100	418.6	671.29	596.35	566.4	IGF2R	J03528	IGF2R	Lysosome
3346	2e-05	8.391	100	417.55	482.18	528.27	436	RPLP2	M17887	RPLP2	Ribosome
2944	4.2e-06	9.543	100	417.22	312.23	312.43	586.96	LAP3	AF061738	LAP3	Arginine and proline metabolism, Glutathione metabolism, Metabolic pathways
4306	0.0004394	6.126	100	416.1	521.25	401.86	351.94	MARCKS	M68956	MARCKS	Effects of calcineurin in Keratinocyte Differentiation, Fc gamma R-mediated phagocytosis
2945	4.2e-06	9.538	100	413.31	340.31	282.69	313.77	NFIL3	X64318	NFIL3
189	< 1e-07	21.017	100	410.14	561.42	339.62	225.11	CHPT1		CHPT1	Ether lipid metabolism, Glycerophospholipid metabolism, Metabolic pathways
474	< 1e-07	33.845	100	409.73	320	304.88	205.26	HMGB2		HMGB2	Apoptotic DNA fragmentation and tissue homeostasis, Granzyme A mediated Apoptosis Pathway
4433	0.0006026	5.895	100	407.82	355.49	395.73	338.51	SF3B5	BC000198	SF3B5	Spliceosome
2748	1.8e-06	10.179	100	407.28	409.44	588.4	289.34	EIF2AK1	BC006524	EIF2AK1	Regulation of eIF2, Hepatitis C, Protein processing in endoplasmic reticulum
408	< 1e-07	25.662	100	407.28	212.78	176.73	351.3	GCH1	U19523	GCH1	Folate biosynthesis, Metabolic pathways
2473	5e-07	11.123	100	406.98	379.3	369.14	288.59	ACTR10	AF220190	ACTR10
1724	< 1e-07	14.81	100	406.05	539.32	439.25	280.39	SIGLEC5	U71383	SIGLEC5
927	< 1e-07	29.232	100	405.61	407.28	586.9	862.68	RPL10A	U12404	RPL10A	Ribosome
3190	1.09e-05	8.835	100	405.04	554.31	498.76	372.42	HEXB	M13519	HEXB	Amino sugar and nucleotide sugar metabolism, Glycosaminoglycan degradation, Glycosphingolipid biosynthesis - ganglio series, Glycosphingolipid biosynthesis - globo series, Lysosome, Metabolic pathways, Other glycan degradation
3431	2.71e-05	8.168	100	403.97	445.78	411.55	535.29	STAT3	BC014482	STAT3	Bioactive Peptide Induced Signaling Pathway, EGF Signaling Pathway, Erk1/Erk2 Mapk Signaling pathway, IL 6 signaling pathway, IL-10 Anti-inflammatory Signaling Pathway, IL22 Soluble Receptor Signaling Pathway , PDGF Signaling Pathway, Role of ERBB2 in Signal Transduction and Oncology, Signaling of Hepatocyte Growth Factor Receptor, Stat3 Signaling Pathway, TPO Signaling Pathway, Acute myeloid leu…
4578	0.0008973	5.603	75	403.78	492.28	421.29	410.96	TSEN34	AF211970	TSEN34
1484	< 1e-07	16.329	100	403.24	463.87	396.27	261.37	EHD1	AF099011	EHD1	Endocytosis
2354	2e-07	11.664	100	401.71	439.88	412.64	311.42	COX5B	BC006229	COX5B	Alzheimer's disease, Cardiac muscle contraction, Huntington's disease, Metabolic pathways, Oxidative phosphorylation, Parkinson's disease
4238	0.0003626	6.267	99	400.74	433.87	383.05	582.23	SNX10	AF121860	SNX10
4063	0.0002096	6.668	100	398.53	384	349.67	288.8	PRDX3	D49396	PRDX3
366	< 1e-07	19.332	100	397.83	276.68	241.91	233.96	FES	X52192	FES	Axon guidance
4602	0.0009612	5.553	53	396.97	406.6	326.61	313.01	VAMP3	BC003570	VAMP3	Phagosome, SNARE interactions in vesicular transport
1935	< 1e-07	13.645	100	395.33	439.21	385	279.2	OSBPL8	AF392452	OSBPL8
1084	< 1e-07	33.954	100	394.32	303.15	283	214.56	SUCLG1	Z68204	SUCLG1	Citrate cycle (TCA cycle), Metabolic pathways, Propanoate metabolism
1981	< 1e-07	13.467	100	394.15	358.23	345.96	304.58	PPP6C	AF035158	PPP6C
4164	0.0002865	6.439	100	393.8	329.15	267.85	316.86	KCNJ15	Y10745	KCNJ15	Gastric acid secretion
221	< 1e-07	25.789	100	393.76	332.42	335.5	264.09	COX6A1	X15341	COX6A1	Alzheimer's disease, Cardiac muscle contraction, Huntington's disease, Metabolic pathways, Oxidative phosphorylation, Parkinson's disease
2306	2e-07	11.898	100	389.53	524.51	489.17	414.54	RYBP	AF179286	RYBP
3359	2.14e-05	8.341	100	388.87	483.5	420.86	375.88	ZDHHC7	AK000286	ZDHHC7
890	< 1e-07	35.457	100	387.64	268.53	228.86	180.6	RAB8B	AL833365	RAB8B
1142	< 1e-07	27.841	100	386.39	406.79	362.85	234.25	TPD52L2	AF004430	TPD52L2
1650	< 1e-07	15.243	100	385.26	487.41	520.53	326.81	EIF1B	BC006996	EIF1B	RNA transport
1791	< 1e-07	14.363	100	384.13	391.31	451.85	151.31	HSPB1	X54079	HSPB1	Downregulated of MTA-3 in ER-negative Breast Tumors, p38 MAPK Signaling Pathway , Stress Induction of HSP Regulation, Amoebiasis, MAPK signaling pathway, VEGF signaling pathway
758	< 1e-07	19.784	100	383.64	523.82	430.11	231.57	PADI4	AB017919	PADI4
3122	9.3e-06	8.956	100	381.34	250.18	295	284.33	PPA1	AF154065	PPA1	Oxidative phosphorylation
1824	< 1e-07	14.165	100	381.22	451.52	517.02	600.55	EIF4A1	D13748	EIF4A1	Eukaryotic protein translation, Internal Ribosome entry pathway, mTOR Signaling Pathway, Regulation of eIF4e and p70 S6 Kinase, RNA transport
4368	0.0005215	6.001	98	381.2	358.99	400.93	280.98	ANXA2	D00017	ANXA2
2887	3.3e-06	9.707	100	378.78	439.94	407.75	300.37	RNF130	AF155650	RNF130
2714	1.5e-06	10.297	100	377.98	500.46	432.12	375.74	PACSIN2	AF128536	PACSIN2
1539	< 1e-07	15.96	100	377.69	483.66	499.9	308.31	GLUL	AL161952	GLUL	Alanine, aspartate and glutamate metabolism, Arginine and proline metabolism, Metabolic pathways, Nitrogen metabolism
1648	< 1e-07	15.291	100	374.42	364.36	328.93	238.89	FKBP1A	M92423	FKBP1A
137	< 1e-07	19.443	100	373.15	498.57	454.89	346.76	CASC3	X80199	CASC3	mRNA surveillance pathway, RNA transport
948	< 1e-07	19.165	100	372.77	252.13	290.42	186.05	RPS7		RPS7	Ribosome
2213	< 1e-07	12.325	100	372.61	342.13	351.95	250.42	PSMD8	D38047	PSMD8	Proteasome
4068	0.0002132	6.656	100	372.1	445.15	343.69	302.47	PRKCD		PRKCD	HIV-I Nef: negative effector of Fas and TNF, Keratinocyte Differentiation, Chemokine signaling pathway, Fc epsilon RI signaling pathway, Fc gamma R-mediated phagocytosis, GnRH signaling pathway, Neurotrophin signaling pathway, Tight junction, Type II diabetes mellitus, Vascular smooth muscle contraction
1178	< 1e-07	21.261	100	372.08	304.42	255.97	200.05	UBE2J1	AJ245898	UBE2J1	Parkinson's disease, Protein processing in endoplasmic reticulum, Ubiquitin mediated proteolysis
3532	3.91e-05	7.899	100	371.25	304.13	331.27	277.18	ETFA	J04058	ETFA
840	< 1e-07	19.907	100	371.02	545.07	455.79	373.09	PRKAR1A		PRKAR1A	Actions of Nitric Oxide in the Heart, Activation of cAMP-dependent protein kinase, PKA, Activation of Csk by cAMP-dependent Protein Kinase Inhibits Signaling through the T Cell Receptor, Attenuation of GPCR Signaling, ChREBP regulation by carbohydrates and cAMP, Cystic fibrosis transmembrane conductance regulator (CFTR) and beta 2 adrenergic receptor (b2AR) pathway, GATA3 participate in activatin…
3155	9.9e-06	8.905	100	369.97	425.78	333.65	273.86	CYB5R4	AF169803	CYB5R4
2986	5.1e-06	9.398	100	368.66	457.21	405.75	333.9	CAPZB	U03271	CAPZB
245	< 1e-07	20.695	100	367.72	481.16	394.9	187.96	CTSD	M11233	CTSD	Downregulated of MTA-3 in ER-negative Breast Tumors, Lysosome
2970	4.7e-06	9.457	100	366.18	397.28	369.57	267.55	CDC37	U63131	CDC37
1429	< 1e-07	16.756	100	365.98	207.02	190.76	214.29	IDI1	BC006999	IDI1	Metabolic pathways, Terpenoid backbone biosynthesis
4286	0.000418	6.163	100	362.95	464.29	448.02	412.67	GOLPH3	AK075156	GOLPH3
1564	< 1e-07	15.873	100	362.36	385.01	259.14	212.94	MTF1	BC014454	MTF1
1284	< 1e-07	17.998	100	362.12	700.09	588.8	268.57	FKBP5	U42031	FKBP5
1771	< 1e-07	14.503	100	361.48	417.65	367.88	268.9	KLF6	U51869	KLF6
3424	2.63e-05	8.191	100	360.43	413.28	352.18	291.53	FCGR2A	J03619	FCGR2A	Fc gamma R-mediated phagocytosis, Leishmaniasis, Osteoclast differentiation, Phagosome, Staphylococcus aureus infection, Systemic lupus erythematosus
2400	3e-07	11.499	100	359.63	398.34	368.57	282.72	RTN3	AF059524	RTN3
1809	< 1e-07	14.223	100	358.27	275.32	242.43	295.98	CHD1	AF006513	CHD1
2290	2e-07	11.962	100	357.86	293.74	276.96	266.97	USP15	AB011101	USP15
2651	1.1e-06	10.513	100	356.8	332.87	275.88	242.68	MICAL1	AB048948	MICAL1
2032	< 1e-07	13.14	100	355.93	330.05	303.28	239.6	VPS35	AF175265	VPS35
1266	< 1e-07	17.479	100	354.81	451.94	362.13	214.86	CLEC4A	AJ133532	CLEC4A
237	< 1e-07	22.784	100	353.63	286.54	291.76	173.72	CSTA		CSTA
949	< 1e-07	19.116	100	351.82	326.04	309.96	241.48	RRAGA	BC006433	RRAGA
1434	< 1e-07	16.801	100	351.45	514.4	471.34	416.62	MYH9		MYH9	Regulation of actin cytoskeleton, Tight junction, Viral myocarditis
2523	6e-07	10.985	100	349.07	217.02	357.35	258.56	ST13		ST13
513	< 1e-07	23.692	100	348.83	576.04	451.83	296.98	IMPA2	AF014398	IMPA2	Inositol phosphate metabolism, Metabolic pathways, Phosphatidylinositol signaling system
4134	0.0002596	6.512	100	347.42	340.96	283.41	438.31	FAM8A1	AF097027	FAM8A1
3214	1.2e-05	8.765	100	346.92	282.8	251.72	479.22	STAT1		STAT1	Apoptotic Signaling in Response to DNA Damage, Bioactive Peptide Induced Signaling Pathway, EGF Signaling Pathway, IFN alpha signaling pathway, IFN gamma signaling pathway , IL-10 Anti-inflammatory Signaling Pathway, IL22 Soluble Receptor Signaling Pathway , Inhibition of Cellular Proliferation by Gleevec, MAPKinase Signaling Pathway, p38 MAPK Signaling Pathway , PDGF Signaling Pathway, TPO Signa…
2608	9e-07	10.665	100	345.1	304.24	262.33	243.1	RAB1A	M28209	RAB1A	Rab GTPases Mark Targets In The Endocytotic Machinery
4323	0.0004587	6.095	98	345.04	349.78	319.98	288.29	TMEM50A	AY071927	TMEM50A
2623	1e-06	10.609	100	343.09	495.54	401.39	403.99	NUMB	L40393	NUMB	Notch signaling pathway
1432	< 1e-07	16.757	100	341.05	472.24	414.46	333.17	MLF2	U57342	MLF2
227	< 1e-07	18.306	100	340.94	286.67	258.52	213.82	CRBN	BC017419	CRBN
4143	0.0002695	6.484	100	339.73	330.53	263.52	265.9	PPP1R12A	D87930	PPP1R12A	Focal adhesion, Long-term potentiation, Regulation of actin cytoskeleton, Vascular smooth muscle contraction
2250	1e-07	12.156	100	339.57	256.77	236.88	248.43	DDX17	U59321	DDX17
4206	0.0003279	6.34	100	338.89	337.18	317.19	267.87	STAG2	Z75331	STAG2	Cell cycle
1565	< 1e-07	15.845	100	337.53	244.87	273.08	217.19	NDUFV2	X84421	NDUFV2	Alzheimer's disease, Huntington's disease, Metabolic pathways, Oxidative phosphorylation, Parkinson's disease
3451	2.9e-05	8.119	100	337.41	469	402.15	330.79	CAT	AY028632	CAT	The IGF-1 Receptor and Longevity, Amyotrophic lateral sclerosis (ALS), Metabolic pathways, Peroxisome, Tryptophan metabolism
124	< 1e-07	30.544	100	337.1	758.63	571.48	173.47	CA4	L10955	CA4	Nitrogen metabolism, Proximal tubule bicarbonate reclamation
1649	< 1e-07	15.265	100	336.54	392.26	349.62	235.13	MGAT1	M61829	MGAT1	Metabolic pathways, N-Glycan biosynthesis
2129	< 1e-07	12.713	100	336.16	284.42	275.35	255.68	PAPOLA	X76770	PAPOLA	Polyadenylation of mRNA, mRNA surveillance pathway
1924	< 1e-07	13.724	100	335.69	282.51	210.55	192.5	MCTP2	AK002037	MCTP2
2835	2.7e-06	9.878	100	335.11	184.91	180.86	274.73	RARRES3		RARRES3
569	< 1e-07	23.803	100	334.59	533.99	436.84	267.37	LILRA2	U82275	LILRA2	Osteoclast differentiation
3634	5.67e-05	7.626	100	333.5	285.02	283.09	249.46	PSMA1	X61969	PSMA1	Proteasome
2504	5e-07	11.05	100	332.27	340	312.38	237.23	SF3B1	AF054284	SF3B1	Spliceosome
2365	3e-07	11.618	100	331.7	351.06	289.39	227.59	TIMP2		TIMP2	Inhibition of Matrix Metalloproteinases
4299	0.0004359	6.132	100	331.46	318.87	260.87	251.23	IRF2		IRF2	The information-processing pathway at the IFN-beta enhancer
4188	0.0003121	6.377	100	331.19	445.3	412.71	397.98	LTB	L11015	LTB	Cytokine-cytokine receptor interaction, Rheumatoid arthritis
690	< 1e-07	18.286	100	330.75	418.5	402.79	221.64	NDUFA1		NDUFA1	Electron Transport Reaction in Mitochondria, Alzheimer's disease, Huntington's disease, Metabolic pathways, Oxidative phosphorylation, Parkinson's disease
4081	0.0002227	6.624	100	330.56	359.69	357.94	414.95	HERPUD1	AB034989	HERPUD1	Protein processing in endoplasmic reticulum
1181	< 1e-07	33.626	100	328.33	336.4	317.7	178.36	UBL5		UBL5
570	< 1e-07	29.188	100	327.65	177.21	151.74	129.59	LILRA5	AF212842	LILRA5
1259	< 1e-07	17.442	100	327.62	407.16	338.19	187.99	CAPG	M94345	CAPG
439	< 1e-07	21.634	100	326.08	319.31	283.63	202.72	GRK6		GRK6	Chemokine signaling pathway, Endocytosis
3030	6.2e-06	9.247	100	326.06	401.67	312.1	296.08	PIAS1	AF077951	PIAS1	Sumoylation by RanBP2 Regulates Transcriptional Repression, Hepatitis C, Jak-STAT signaling pathway, Pathways in cancer, Small cell lung cancer, Ubiquitin mediated proteolysis
1351	< 1e-07	17.247	100	325.91	229.76	235.04	223.93	ZC3HAV1	BX571742	ZC3HAV1
1306	< 1e-07	17.347	100	325.7	178.26	252.33	434.88	ODC1		ODC1	Arginine and proline metabolism, Glutathione metabolism, Metabolic pathways
945	< 1e-07	19.185	100	325.21	441.07	472.42	422.22	RPS27A	AB007163	RPS27A	Ribosome
1463	< 1e-07	16.544	100	324.69	286.2	268.77	175.09	HSBP1	AF068754	HSBP1
1591	< 1e-07	15.7	100	324.48	120.79	125.8	20.7	RPS4Y1		RPS4Y1	Ribosome
3638	5.82e-05	7.607	100	323.88	323.07	569.65	223.62	BPGM	BC017050	BPGM	Glycolysis / Gluconeogenesis, Metabolic pathways
4119	0.0002464	6.55	100	323.03	321.29	345.71	269.02	UFC1	AF161504	UFC1
3453	2.92e-05	8.113	100	322.34	339.28	336.13	263.18	UBE2D3	U39318	UBE2D3	Protein processing in endoplasmic reticulum, Ubiquitin mediated proteolysis
1727	< 1e-07	14.769	100	322.11	335.61	260.55	156.47	LAIR1	AF013249	LAIR1
1737	< 1e-07	14.72	100	321.74	245.38	262.51	356.8	KARS	AF285758	KARS	Aminoacyl-tRNA biosynthesis
2166	< 1e-07	12.529	100	321.68	336.23	332.81	227.66	ATP5H	AF087135	ATP5H	Alzheimer's disease, Huntington's disease, Metabolic pathways, Oxidative phosphorylation, Parkinson's disease
1233	< 1e-07	23.969	100	321.61	314.57	242.47	178.93	ZNF281	AF125158	ZNF281
931	< 1e-07	49.914	100	321.29	579.96	655.93	596.91	RPL18	L11566	RPL18	Ribosome
1087	< 1e-07	22.116	100	321.13	317.09	294.49	205.71	SUPT4H1	U38817	SUPT4H1
4519	0.0007816	5.704	91	320.07	287.31	267.82	271.97	NT5C2	D38524	NT5C2	Metabolic pathways, Nicotinate and nicotinamide metabolism, Purine metabolism, Pyrimidine metabolism
1576	< 1e-07	15.75	100	319.92	244.64	250.74	200.75	ATP5C1	D16561	ATP5C1	Alzheimer's disease, Huntington's disease, Metabolic pathways, Oxidative phosphorylation, Parkinson's disease
2640	1.1e-06	10.536	100	319.28	255.86	221.51	243.74	HHEX	Z21533	HHEX	Maturity onset diabetes of the young
3310	1.74e-05	8.492	100	319.14	397.58	360.29	318.24	MCL1	BC017197	MCL1
1360	< 1e-07	16.999	100	318.48	289.18	266.58	197.48	ATP6V1G1	AF038954	ATP6V1G1	Collecting duct acid secretion, Epithelial cell signaling in Helicobacter pylori infection, Metabolic pathways, Oxidative phosphorylation, Phagosome, Rheumatoid arthritis, Vibrio cholerae infection
253	< 1e-07	31.726	100	318.25	406.22	331.87	109.18	CYP1B1	U56438	CYP1B1	Metabolism of xenobiotics by cytochrome P450, Steroid hormone biosynthesis, Tryptophan metabolism
4307	0.0004397	6.126	100	318.23	415.84	375.7	304.31	LILRB2	AF000574	LILRB2	Osteoclast differentiation
1728	< 1e-07	14.767	100	317.64	369.37	522.57	609.45	LDHB		LDHB	Cysteine and methionine metabolism, Glycolysis / Gluconeogenesis, Metabolic pathways, Propanoate metabolism, Pyruvate metabolism
3602	5.06e-05	7.71	100	316.61	370.55	307.06	226.17	CREB5	L05515	CREB5	Huntington's disease, Prostate cancer, Vasopressin-regulated water reabsorption
3023	6e-06	9.276	100	315.89	274.87	232.23	218.97	VAV1		VAV1	BCR Signaling Pathway, Fc Epsilon Receptor I Signaling in Mast Cells, Phospholipase C Signaling Pathway, Rac 1 cell motility signaling pathway, Ras-Independent pathway in NK cell-mediated cytotoxicity, T Cell Receptor Signaling Pathway, B cell receptor signaling pathway, Chemokine signaling pathway, Fc epsilon RI signaling pathway, Fc gamma R-mediated phagocytosis, Focal adhesion, Leukocyte trans…
3494	3.35e-05	8.011	100	314.95	363.34	428.66	271.55	WDR26	AK024669	WDR26
4326	0.0004628	6.088	99	314.68	339.14	281.16	245.95	CTSC	AK223038	CTSC	Lysosome
77	< 1e-07	24.427	100	313.86	340.03	335.15	192.94	ATP5J	M37104	ATP5J	Alzheimer's disease, Huntington's disease, Metabolic pathways, Oxidative phosphorylation, Parkinson's disease
2273	1e-07	12.049	100	313.45	344.27	298.69	258.97	WAC	AK055852	WAC
584	< 1e-07	18.123	100	313.22	442.71	357.29	297.64	LRRFIP1	AJ223075	LRRFIP1
3312	1.75e-05	8.487	100	310.9	254.05	259.63	229.79	NDUFB5	AF047181	NDUFB5	Alzheimer's disease, Huntington's disease, Metabolic pathways, Oxidative phosphorylation, Parkinson's disease
2819	2.4e-06	9.948	100	310.88	302.19	246.79	207.45	LMNB1	L37737	LMNB1	Caspase Cascade in Apoptosis, FAS signaling pathway ( CD95 ), HIV-I Nef: negative effector of Fas and TNF, TNFR1 Signaling Pathway
2013	< 1e-07	13.243	100	310.54	247.34	342.95	488.28	QARS	X76013	QARS	Aminoacyl-tRNA biosynthesis, Metabolic pathways
3666	6.46e-05	7.531	100	309.52	234.81	350.06	412.24	GSPT1	BC008391	GSPT1	mRNA surveillance pathway
3740	8.44e-05	7.334	100	309.36	288.97	278.15	251.04	YME1L1	AJ132637	YME1L1
2482	5e-07	11.103	100	308.95	441.02	453.25	346.92	AP2M1	U36188	AP2M1	b-arrestins in GPCR Desensitization, Endocytotic role of NDK, Phosphins and Dynamin, Phosphoinositides and their downstream targets., Endocytosis, Huntington's disease
3665	6.44e-05	7.533	100	308.63	393.69	322.59	463.66	PELI1		PELI1
2364	2e-07	11.629	100	307.67	300.83	270.46	187.33	SCPEP1	AF282618	SCPEP1
219	< 1e-07	22.205	100	307.25	433.88	458.63	332.74	CORO1C	BC002342	CORO1C
613	< 1e-07	24.103	100	304.43	474.27	451.43	301.59	MAPKAPK3	U43784	MAPKAPK3	MAPKinase Signaling Pathway, Stress Induction of HSP Regulation, MAPK signaling pathway, VEGF signaling pathway
954	< 1e-07	38.953	100	304.38	466.42	449.89	297.99	RXRA	X52773	RXRA	Basic mechanism of action of PPARa, PPARb(d) and PPARg and effects on gene expression, Control of Gene Expression by Vitamin D Receptor, Degradation of the RAR and RXR by the proteasome, FXR and LXR Regulation of Cholesterol Metabolism, Map Kinase Inactivation of SMRT Corepressor, Mechanism of Gene Regulation by Peroxisome Proliferators via PPARa(alpha), Nuclear receptors coordinate the activitie…
216	< 1e-07	18.099	100	304.08	258.37	253.64	195.2	COPS5	U65928	COPS5	Hypoxia-Inducible Factor in the Cardiovascular System
2859	2.9e-06	9.805	100	303.13	306.33	298.39	217.75	DPM1	AF007875	DPM1	Metabolic pathways, N-Glycan biosynthesis
3717	7.62e-05	7.409	100	302.27	271.99	234.19	239.95	GNAI3	M27543	GNAI3	Axon guidance, Chagas disease (American trypanosomiasis), Chemokine signaling pathway, Gap junction, Gastric acid secretion, Leukocyte transendothelial migration, Long-term depression, Melanogenesis, Progesterone-mediated oocyte maturation, Tight junction, Toxoplasmosis
4003	0.0001757	6.798	100	301.98	236.95	242.3	269.91	RAP1B		RAP1B	Eph Kinases and ephrins support platelet aggregation, Signaling of Hepatocyte Growth Factor Receptor, Chemokine signaling pathway, Focal adhesion, Leukocyte transendothelial migration, Long-term potentiation, MAPK signaling pathway, Neurotrophin signaling pathway, Pancreatic secretion, Renal cell carcinoma
4559	0.0008543	5.639	91	301.51	308.1	283.69	249.21	ANXA11	L19605	ANXA11
4004	0.0001763	6.795	100	301.33	309.22	255.97	224.8	AOAH	BC025698	AOAH
1962	< 1e-07	13.54	100	300.8	414	372.19	363	RAB5C	U18420	RAB5C	Amoebiasis, Endocytosis, Phagosome, Vasopressin-regulated water reabsorption
780	< 1e-07	24.453	100	300.38	498.41	483.7	408.24	PECAM1	L34631, M37780	PECAM1	Adhesion and Diapedesis of Granulocytes, Adhesion and Diapedesis of Lymphocytes, Adhesion Molecules on Lymphocyte, Cell to Cell Adhesion Signaling, Monocyte and its Surface Molecules, Neutrophil and Its Surface Molecules, Cell adhesion molecules (CAMs), Leukocyte transendothelial migration, Malaria
3657	6.29e-05	7.549	100	299.14	276.42	199.78	185.68	GK	X78711	GK	Glycerolipid metabolism, Metabolic pathways, PPAR signaling pathway
756	< 1e-07	24.711	100	297.33	408.64	457.51	398.17	PABPC3	AF132026	PABPC3	mRNA surveillance pathway, RNA degradation, RNA transport
4472	0.0006779	5.809	97	295.48	242.6	223.09	212.17	SAMD9	AB095925	SAMD9
1080	< 1e-07	18.848	100	294.43	369.25	349.97	203.15	STX10	AF035531	STX10	SNARE interactions in vesicular transport
977	< 1e-07	23.404	100	294.42	531.68	467.85	418.59	SEMA4D	U60800	SEMA4D	Axon guidance
130	< 1e-07	36.674	100	294.27	404.68	396.44	357.81	CALM1		CALM1	Actions of Nitric Oxide in the Heart, Angiotensin II mediated activation of JNK Pathway via Pyk2 dependent signaling, BCR Signaling Pathway, Bioactive Peptide Induced Signaling Pathway, Ca++/ Calmodulin-dependent Protein Kinase Activation, Control of skeletal myogenesis by HDAC & calcium/calmodulin-dependent kinase (CaMK), Corticosteroids and cardioprotection, Effects of calcineurin in Keratinocy…
2816	2.4e-06	9.961	100	292.77	352.05	385.07	397.08	ATP5A1	D14710	ATP5A1	Electron Transport Reaction in Mitochondria, Alzheimer's disease, Huntington's disease, Metabolic pathways, Oxidative phosphorylation, Parkinson's disease
2003	< 1e-07	13.329	100	292.63	227.87	203.13	172.21	CHMP5	AF132968	CHMP5	Endocytosis
4026	0.0001869	6.752	100	292.19	365.15	325.31	359.65	RAF1	X03484	RAF1	Angiotensin II mediated activation of JNK Pathway via Pyk2 dependent signaling, Aspirin Blocks Signaling Pathway Involved in Platelet Activation, BCR Signaling Pathway, Bioactive Peptide Induced Signaling Pathway, Cadmium induces DNA synthesis and proliferation in macrophages, CCR3 signaling in Eosinophils, Ceramide Signaling Pathway, CXCR4 Signaling Pathway, EGF Signaling Pathway, EPO Signaling …
2269	1e-07	12.064	100	291.78	239.33	211.04	142.03	BCL2A1		BCL2A1
830	< 1e-07	27.407	100	291.6	230.76	213.61	206.07	PPP2CA		PPP2CA	AKAP95 role in mitosis and chromosome dynamics, AKT Signaling Pathway, ChREBP regulation by carbohydrates and cAMP, CTCF: First Multivalent Nuclear Factor, Deregulation of CDK5 in Alzheimers Disease, Erk1/Erk2 Mapk Signaling pathway, Inactivation of Gsk3 by AKT causes accumulation of b-catenin in Alveolar Macrophages, Keratinocyte Differentiation, mTOR Signaling Pathway, Protein Kinase A at the C…
59	< 1e-07	28.943	100	289.96	368.89	441.28	567.82	ARHGEF18	AK074372	ARHGEF18
475	< 1e-07	25.52	100	289.77	342.42	312.66	191.91	HN1	AF086910	HN1
2645	1.1e-06	10.52	100	289.61	263.57	203.71	191.83	CASP4	U25804	CASP4	Caspase Cascade in Apoptosis
535	< 1e-07	22.323	100	288.2	416.11	370.44	220.03	KCTD12	AF359381	KCTD12
1296	< 1e-07	17.708	100	287.31	420.74	369.67	283.3	LSP1	M33552	LSP1
1329	< 1e-07	17.237	100	287.03	376.27	468.83	423.1	RPL36		RPL36	Ribosome
1447	< 1e-07	16.586	100	286.54	402.13	318.51	225.21	SNX27	AB007957	SNX27
3990	0.0001722	6.812	100	286.27	251.07	237.25	237.91	ZNF207	AF046001	ZNF207
1437	< 1e-07	16.6	100	286.05	309.61	310.76	167.69	NDUFA4	U94586	NDUFA4	Alzheimer's disease, Huntington's disease, Metabolic pathways, Oxidative phosphorylation, Parkinson's disease
2147	< 1e-07	12.622	100	285.8	272.01	191.64	171.23	LIMK2	D45906	LIMK2	Axon guidance, Fc gamma R-mediated phagocytosis, Regulation of actin cytoskeleton
837	< 1e-07	21.456	100	285.64	321.53	261.45	207.56	PRCP	BC001500, BI827978, L13977	PRCP	Protein digestion and absorption
624	< 1e-07	19.89	100	285.28	243.74	192.96	183.91	ME2	M55905	ME2	Pyruvate metabolism
356	< 1e-07	30.352	100	285.13	188.29	193.12	155.21	FAM96B		FAM96B
3078	7.6e-06	9.103	100	284.95	296.12	312.34	210.22	NDUFA13	AF261134	NDUFA13	Alzheimer's disease, Huntington's disease, Oxidative phosphorylation, Parkinson's disease
4526	0.0007976	5.689	89	284.43	323.44	420.58	323.4	HIST1H4C	X60486	HIST1H4C	Systemic lupus erythematosus
116	< 1e-07	35.116	100	283.8	216.5	220.91	130.95	C14orf2	AF054175	C14orf2
4419	0.0005898	5.911	99	283.2	292.16	343.56	299.53	BTF3	M90352	BTF3
722	< 1e-07	37.099	100	282.76	458.93	409.43	175.57	NQO2	U07736	NQO2
2665	1.2e-06	10.465	100	281.77	293.42	274.42	213.62	ARPC4	AF019888	ARPC4	Bacterial invasion of epithelial cells, Fc gamma R-mediated phagocytosis, Pathogenic Escherichia coli infection, Regulation of actin cytoskeleton, Shigellosis
2903	3.6e-06	9.654	100	281.4	162.63	281.95	616.17	EPB42	M60298	EPB42
3522	3.73e-05	7.933	100	281.25	288.79	229.69	185.29	TLR4	U88880	TLR4	Amoebiasis, Chagas disease (American trypanosomiasis), Leishmaniasis, Malaria, Pathogenic Escherichia coli infection, Phagosome, Rheumatoid arthritis, Toll-like receptor signaling pathway, Toxoplasmosis
74	< 1e-07	21.824	100	281	227.45	199.56	190.4	ATG3		ATG3	Regulation of autophagy
2412	3e-07	11.448	100	279.89	311.05	339.34	211.61	UQCRH	BC001934	UQCRH	Alzheimer's disease, Cardiac muscle contraction, Huntington's disease, Metabolic pathways, Oxidative phosphorylation, Parkinson's disease
2308	2e-07	11.894	100	279.47	237.44	233.46	195.87	GLA	X16889	GLA	Galactose metabolism, Glycerolipid metabolism, Glycosphingolipid biosynthesis - globo series, Lysosome, Sphingolipid metabolism
4104	0.0002363	6.58	100	278.51	233.56	203.9	221.67	IVNS1ABP	AB020657	IVNS1ABP
864	< 1e-07	26.533	100	277.53	360.73	304.37	216.03	PTEN	U92436	PTEN	CTCF: First Multivalent Nuclear Factor, mTOR Signaling Pathway, PTEN dependent cell cycle arrest and apoptosis, Regulation of eIF4e and p70 S6 Kinase, Signaling of Hepatocyte Growth Factor Receptor, Skeletal muscle hypertrophy is regulated via AKT/mTOR pathway, Endometrial cancer, Focal adhesion, Glioma, Inositol phosphate metabolism, Melanoma, p53 signaling pathway, Pathways in cancer, Phosphati…
3322	1.84e-05	8.454	100	277.29	301.52	265.24	221.75	STK4		STK4	MAPK signaling pathway, Non-small cell lung cancer, Pathways in cancer
4106	0.0002377	6.576	100	277.23	352.68	320.71	284.83	TYK2		TYK2	IFN alpha signaling pathway, IL12 and Stat4 Dependent Signaling Pathway in Th1 Development, IL22 Soluble Receptor Signaling Pathway , NO2-dependent IL 12 Pathway in NK cells, Stat3 Signaling Pathway, Hepatitis C, Jak-STAT signaling pathway, Osteoclast differentiation, Toxoplasmosis
609	< 1e-07	30.704	100	277	325.31	295.89	207.9	MAPK1	M84489	MAPK1	Agrin in Postsynaptic Differentiation, Angiotensin II mediated activation of JNK Pathway via Pyk2 dependent signaling, Aspirin Blocks Signaling Pathway Involved in Platelet Activation, Bioactive Peptide Induced Signaling Pathway, Cadmium induces DNA synthesis and proliferation in macrophages, CCR3 signaling in Eosinophils, Ceramide Signaling Pathway, CXCR4 Signaling Pathway, Erk and PI-3 Kinase A…
1174	< 1e-07	42.702	100	276.76	355.63	313.52	152.75	UBAP1	AF222043	UBAP1
39	< 1e-07	21.145	100	276.54	388.12	314.09	216.18	ALOX5	J03571	ALOX5	Eicosanoid Metabolism, Arachidonic acid metabolism, Metabolic pathways, Toxoplasmosis
692	< 1e-07	22.941	100	275.73	230.64	215.93	141.19	NDUFB3	AF047183	NDUFB3	Alzheimer's disease, Huntington's disease, Metabolic pathways, Oxidative phosphorylation, Parkinson's disease
3035	6.4e-06	9.226	100	273.75	323.65	290.85	207.37	FRAT1	U58975	FRAT1	WNT Signaling Pathway, Wnt signaling pathway
2697	1.4e-06	10.368	100	272.44	260.88	266.94	200.45	HMGB1	D63874	HMGB1	Apoptotic DNA fragmentation and tissue homeostasis, The information-processing pathway at the IFN-beta enhancer, Base excision repair
364	< 1e-07	21.675	100	272.35	466.47	422.91	321.69	FCGRT	U12255	FCGRT
2196	< 1e-07	12.375	100	271.98	295.15	247.71	213.03	GOLGA7	AF125102	GOLGA7
3186	1.08e-05	8.847	100	271.81	321.38	358.99	249.61	COX7C	BC001005	COX7C	Alzheimer's disease, Cardiac muscle contraction, Huntington's disease, Metabolic pathways, Oxidative phosphorylation, Parkinson's disease
972	< 1e-07	40.198	100	271.12	205.57	160.77	121.07	SDF2	BC001406	SDF2
2133	< 1e-07	12.699	100	270.57	233.55	214.56	197.85	PEF1		PEF1
1550	< 1e-07	15.907	100	270.55	300.46	244.66	125.25	UPP1	AK096167	UPP1	Drug metabolism - other enzymes, Metabolic pathways, Pyrimidine metabolism
2006	< 1e-07	13.281	100	270.12	334.01	391.09	420.64	MIF	M25639	MIF	Phenylalanine metabolism, Tyrosine metabolism
3133	9.5e-06	8.939	100	269.92	290.82	292.29	201.86	LGALS3	M64303	LGALS3
889	< 1e-07	21.631	100	269.86	363.33	334.63	346.67	RAB5B		RAB5B	Amoebiasis, Endocytosis, Phagosome, Vasopressin-regulated water reabsorption
4097	0.000231	6.597	100	269.2	282.08	253.63	214.41	NDRG1	X92845	NDRG1
2553	7e-07	10.862	100	268.71	268.04	264.08	170.03	FURIN	X17094	FURIN	Proteolysis and Signaling Pathway of Notch
2152	< 1e-07	12.585	100	268.38	339.28	249.83	180.76	SEMA4A	AK022416	SEMA4A	Axon guidance
3287	1.62e-05	8.546	100	268.24	307.48	296.06	223.95	TPI1		TPI1	Fructose and mannose metabolism, Glycolysis / Gluconeogenesis, Inositol phosphate metabolism, Metabolic pathways
250	< 1e-07	29.846	100	268.2	492.65	498.36	654.17	CXCR4	AF005058	CXCR4	CXCR4 Signaling Pathway, HIV-1 defeats host-mediated resistance by CEM15, Pertussis toxin-insensitive CCR5 Signaling in Macrophage, Selective expression of chemokine receptors during T-cell polarization, Axon guidance, Chemokine signaling pathway, Cytokine-cytokine receptor interaction, Endocytosis, Intestinal immune network for IgA production, Leukocyte transendothelial migration
1328	< 1e-07	17.805	100	268.03	319.07	364.84	167.75	RPL34	AB007181	RPL34	Ribosome
2419	3e-07	11.429	100	267.19	278.17	260.74	187.62	KLF13	AF132599	KLF13
1410	< 1e-07	17.182	100	266.83	276.65	225.91	166.16	YIPF1	BC009674	YIPF1
2861	3e-06	9.798	100	266.67	209.99	207.94	249.45	NECAP2	AK021938	NECAP2
1060	< 1e-07	19.37	100	266.45	362.67	257.82	190.57	SRPK1	U09564	SRPK1
868	< 1e-07	26.928	100	265.97	376.64	443.49	454.03	PTMA		PTMA
662	< 1e-07	26.333	100	265.47	243.45	193.67	133.71	MSRB2	AF122004	MSRB2
611	< 1e-07	24.165	100	265.29	417.68	287.12	165.56	MAPK14	L35263	MAPK14	BCR Signaling Pathway, Bioactive Peptide Induced Signaling Pathway, Control of skeletal myogenesis by HDAC & calcium/calmodulin-dependent kinase (CaMK), fMLP induced chemokine gene expression in HMC-1 cells, GATA3 participate in activating the Th2 cytokine genes expression, Human Cytomegalovirus and Map Kinase Pathways, IL12 and Stat4 Dependent Signaling Pathway in Th1 Development, Keratinocyte D…
8	< 1e-07	29.609	100	265.2	242.32	196.78	147.99	ACAA1	X14813	ACAA1	Biosynthesis of unsaturated fatty acids, Fatty acid degradation, Metabolic pathways, Peroxisome, PPAR signaling pathway, Valine, leucine and isoleucine degradation
562	< 1e-07	20.421	100	263.9	220.57	191.6	175.11	LAT2	AF257135	LAT2
1017	< 1e-07	24.999	100	263.63	160.94	137.27	152.98	SLC25A28	AF327402	SLC25A28
444	< 1e-07	30.875	100	263.18	199.95	187.81	155.42	GTF2B	M76766	GTF2B	Basal transcription factors
1448	< 1e-07	16.646	100	261.85	389.3	340.23	326.8	STK10	AB015718	STK10
1609	< 1e-07	15.532	100	261.44	330.73	318.56	205.44	AIF1	U19713	AIF1
173	< 1e-07	40.125	100	260.91	404.15	323.62	162.07	CDC42EP3	AF094521	CDC42EP3
296	< 1e-07	25.229	100	260.61	408.19	370.65	304.57	DOCK2	BC016996	DOCK2	Chemokine signaling pathway, Fc gamma R-mediated phagocytosis
1340	< 1e-07	17.786	100	259.38	331.54	262.91	208.31	STAT5B	BC065227	STAT5B	EPO Signaling Pathway, Growth Hormone Signaling Pathway, IL 2 signaling pathway, IL 3 signaling pathway, IL-2 Receptor Beta Chain in T cell Activation, IL22 Soluble Receptor Signaling Pathway , IL-7 Signal Transduction, Inhibition of Cellular Proliferation by Gleevec, Mechanism of Gene Regulation by Peroxisome Proliferators via PPARa(alpha), TPO Signaling Pathway, Acute myeloid leukemia, Chemokin…
1436	< 1e-07	16.765	100	259.32	247.69	301.78	399.92	NARS	D84273	NARS	Aminoacyl-tRNA biosynthesis
79	< 1e-07	32.608	100	258.48	494.75	397.54	346.34	ATP6V1A	L09235	ATP6V1A	Collecting duct acid secretion, Epithelial cell signaling in Helicobacter pylori infection, Metabolic pathways, Oxidative phosphorylation, Phagosome, Rheumatoid arthritis, Vibrio cholerae infection
2845	2.8e-06	9.845	100	257.87	185.42	154.59	260.73	IRF7	U53830	IRF7	The information-processing pathway at the IFN-beta enhancer, Cytosolic DNA-sensing pathway, Hepatitis C, RIG-I-like receptor signaling pathway, Toll-like receptor signaling pathway
587	< 1e-07	30.537	100	257.79	198.09	204.99	129.47	LSM1	AF000177	LSM1	RNA degradation
3222	1.26e-05	8.729	100	257.63	352.34	301.95	301.57	CTBS	M95767	CTBS
505	< 1e-07	25.669	100	257.49	194.4	172.82	135.72	IL4R	X52425	IL4R	IL 4 signaling pathway, Selective expression of chemokine receptors during T-cell polarization, Th1/Th2 Differentiation, Cytokine-cytokine receptor interaction, Hematopoietic cell lineage, Jak-STAT signaling pathway
2170	< 1e-07	12.503	100	257.22	249.8	231.15	166.68	MTHFS	L38928	MTHFS	Metabolic pathways, One carbon pool by folate
582	< 1e-07	31.486	100	256.44	208.14	185.49	128.49	LRPAP1		LRPAP1
2863	3e-06	9.795	100	256.32	246.05	211.49	169.3	SNAP23	Y09567	SNAP23	SNARE interactions in vesicular transport
2761	1.9e-06	10.136	100	255.58	167.35	140.74	182.48	SCO2	AL021683	SCO2
2385	3e-07	11.55	100	255.33	255.36	313.35	148.26	HIST1H1C	X57129	HIST1H1C
2355	2e-07	11.659	100	254.16	268.14	331.29	349.7	TMEM14B	AL024498	TMEM14B
3263	1.47e-05	8.615	100	253.95	275.69	224.34	199.58	RHOT1	AJ517412	RHOT1
3093	8.3e-06	9.036	100	253.73	326.74	268.62	232.21	NADK	BC001709	NADK	Metabolic pathways, Nicotinate and nicotinamide metabolism
85	< 1e-07	34.114	100	253.61	220.78	207.12	157.95	AURKAIP1		AURKAIP1
4129	0.0002563	6.521	100	253.29	195.69	206.29	255.38	XBP1	M31627	XBP1	Protein processing in endoplasmic reticulum
721	< 1e-07	26.075	100	253.25	377.72	348.85	281.93	NPL	AF338436	NPL	Amino sugar and nucleotide sugar metabolism
1094	< 1e-07	19.01	100	252.95	203.27	197.71	207.29	TAF10	U13991, U25816	TAF10	Basal transcription factors
1449	< 1e-07	16.645	100	252.42	245.45	217.6	165.64	TANK	U59863	TANK	TNF/Stress Related Signaling, TNFR2 Signaling Pathway, RIG-I-like receptor signaling pathway
3338	1.96e-05	8.406	100	252.11	215.36	221.18	181.88	VBP1	U56833	VBP1
556	< 1e-07	18.909	100	251.83	262.29	219.2	160.12	KPNA4	AB002533	KPNA4
4132	0.0002577	6.517	100	251.48	252.66	215.47	200.23	NFE2L2		NFE2L2	Oxidative Stress Induced Gene Expression Via Nrf2, Prion Pathway, Protein processing in endoplasmic reticulum
4300	0.0004363	6.131	100	251.4	236.23	204.03	228.15	PPP1R11	X81003	PPP1R11
2320	2e-07	11.793	100	251.34	304.04	263	176.81	PGM1	BC019920	PGM1	Amino sugar and nucleotide sugar metabolism, Galactose metabolism, Glycolysis / Gluconeogenesis, Metabolic pathways, Pentose phosphate pathway, Purine metabolism, Starch and sucrose metabolism
3715	7.57e-05	7.414	100	250.93	293.02	314.42	282.26	SNRPB		SNRPB	Spliceosomal Assembly, Spliceosome, Systemic lupus erythematosus
3539	4.06e-05	7.871	100	250.92	209.49	195.62	226.43	MGEA5	AF036144	MGEA5
1260	< 1e-07	17.365	100	250.74	345.84	279.61	704.1	CCL5	AF043341	CCL5	The Role of Eosinophils in the Chemokine Network of Allergy, Chagas disease (American trypanosomiasis), Chemokine signaling pathway, Cytokine-cytokine receptor interaction, Cytosolic DNA-sensing pathway, Epithelial cell signaling in Helicobacter pylori infection, NOD-like receptor signaling pathway, Prion diseases, Rheumatoid arthritis, Toll-like receptor signaling pathway
2460	5e-07	11.178	100	249.6	392.94	278.38	245.36	JUNB	M29039	JUNB	Osteoclast differentiation
1059	< 1e-07	20.42	100	249.48	190.28	171.98	176.6	SRP54	X86373	SRP54	Protein export
969	< 1e-07	32.684	100	246.82	243.13	212.94	122.88	SCNM1	BC000264	SCNM1
4597	0.0009441	5.566	69	246.59	303.18	264.08	264.14	LAMP1	J03263	LAMP1	Lysosome, Phagosome
3425	2.63e-05	8.19	100	245.59	272.11	351.2	241.41	HK1	M75126	HK1	Glycolysis Pathway, Amino sugar and nucleotide sugar metabolism, Butirosin and neomycin biosynthesis, Carbohydrate digestion and absorption, Fructose and mannose metabolism, Galactose metabolism, Glycolysis / Gluconeogenesis, Insulin signaling pathway, Metabolic pathways, Starch and sucrose metabolism, Type II diabetes mellitus
2882	3.2e-06	9.729	100	244.53	268.65	312.3	360.19	HIGD2A	BC007502	HIGD2A
3368	2.19e-05	8.324	100	242.89	306.05	261.25	224.26	CTDSP1	AF229162	CTDSP1
3344	1.99e-05	8.396	100	242.83	291.92	264.54	218.35	PLCG2		PLCG2	B cell receptor signaling pathway, Calcium signaling pathway, Epithelial cell signaling in Helicobacter pylori infection, ErbB signaling pathway, Fc epsilon RI signaling pathway, Fc gamma R-mediated phagocytosis, Glioma, Inositol phosphate metabolism, Leukocyte transendothelial migration, Metabolic pathways, Natural killer cell mediated cytotoxicity, Neurotrophin signaling pathway, Non-small cell…
4360	0.0005136	6.012	99	242.69	281.64	332.88	261.11	COPS3	AF031647	COPS3
1786	< 1e-07	14.404	100	241.8	202.59	180.6	175.59	ADPGK	AL136873	ADPGK	Glycolysis / Gluconeogenesis, Metabolic pathways
191	< 1e-07	32.841	100	241.49	406.4	389.37	291.72	CIB1	U82226	CIB1
1662	< 1e-07	15.211	100	241.36	391.36	312.55	330.69	NINJ1	U91512	NINJ1
133	< 1e-07	19.649	100	241.26	337.38	269.58	104.41	CAMP	BC055089	CAMP	Salivary secretion
1012	< 1e-07	23.815	100	240.59	247.9	224.29	413.59	SLC20A1		SLC20A1
3496	3.41e-05	7.999	100	240.53	222.23	200.83	181.52	UNC50		UNC50
3811	0.0001043	7.179	100	240.14	307	261.92	218.68	PISD		PISD	Glycerophospholipid metabolism, Metabolic pathways
2485	5e-07	11.086	100	240.04	230.26	201.42	180.27	IFNAR2		IFNAR2	Bone Remodelling, IFN alpha signaling pathway, Cytokine-cytokine receptor interaction, Hepatitis C, Jak-STAT signaling pathway, Natural killer cell mediated cytotoxicity, Osteoclast differentiation, Toll-like receptor signaling pathway
1399	< 1e-07	16.966	100	238.89	264.22	230.49	175.49	RRAGC	AF323609	RRAGC
3783	9.4e-05	7.255	100	238.13	290.28	270.42	269.27	ATP6AP2	AF248966	ATP6AP2
3235	1.3e-05	8.707	100	238.09	310.91	309.09	301.31	DDOST	D29643	DDOST	Metabolic pathways, N-Glycan biosynthesis, Protein processing in endoplasmic reticulum
109	< 1e-07	35.688	100	237.92	1170.67	829.06	117.45	BPI	J04739	BPI
938	< 1e-07	21.552	100	237.92	281.8	372.51	497.42	RPL5	U14966	RPL5	Ribosome
4372	0.0005286	5.991	100	237.76	317.86	298.1	261.41	TMBIM1	BN000408	TMBIM1
472	< 1e-07	18.443	100	237.3	168.66	241.99	497.71	HLA-DPA1	X00457	HLA-DPA1	Allograft rejection, Antigen processing and presentation, Asthma, Autoimmune thyroid disease, Cell adhesion molecules (CAMs), Graft-versus-host disease, Intestinal immune network for IgA production, Leishmaniasis, Phagosome, Rheumatoid arthritis, Staphylococcus aureus infection, Systemic lupus erythematosus, Toxoplasmosis, Type I diabetes mellitus, Viral myocarditis
2646	1.1e-06	10.518	100	235.23	265.1	269.54	196.21	TMEM9B	AJ400877	TMEM9B
2864	3e-06	9.793	100	235.18	184.38	216.9	335.25	DENND2D		DENND2D
2937	4.1e-06	9.561	100	235.03	192.88	158.88	164.55	TRIM38	U90547	TRIM38
3393	2.35e-05	8.273	100	234.67	323.52	237.67	260.59	DENND3	AB020677	DENND3
2541	7e-07	10.915	100	234.1	300.76	305.28	269.36	TRAM1	X63679	TRAM1	Protein processing in endoplasmic reticulum
2564	7e-07	10.813	100	234.06	278.99	231.25	210.54	TGOLN2	AF027515	TGOLN2
3119	9.2e-06	8.958	100	233.36	258.45	273.15	188.22	ATP5O	AF088071	ATP5O	Alzheimer's disease, Huntington's disease, Metabolic pathways, Oxidative phosphorylation, Parkinson's disease
1978	< 1e-07	13.478	100	232.91	365.47	495.68	334.29	CRIP1		CRIP1
4367	0.0005199	6.003	100	232.7	225.87	180.57	163.34	TRIM21	AF391283	TRIM21	Systemic lupus erythematosus
653	< 1e-07	22.437	100	232.6	238.74	228.24	149.16	MRPL33	AB051623	MRPL33
825	< 1e-07	20.459	100	232.32	271	193.88	115.11	POR	AF258341	POR	Oxidative Stress Induced Gene Expression Via Nrf2
1227	< 1e-07	26.676	100	232.16	414.68	379.29	345.14	ZNF217	AF041259	ZNF217
2126	< 1e-07	12.729	100	232.07	246.2	167.57	146.59	IER3	AF083421	IER3
1513	< 1e-07	16.186	100	231.27	268.05	212.36	125.08	TIPARP	BX537965	TIPARP
3538	4.05e-05	7.873	100	231.19	199.42	182.45	156.51	LYPLA1	AF081281	LYPLA1	Glycerophospholipid metabolism
1637	< 1e-07	15.384	100	230.95	291.68	247.73	179.51	TACC3	AF093543	TACC3	RNA transport
2158	< 1e-07	12.562	100	230.26	191.92	238.22	310.63	DDX21	U41387	DDX21
1108	< 1e-07	27.773	100	230.05	398.68	356.05	224.22	TBXAS1	L36085	TBXAS1	Aspirin Blocks Signaling Pathway Involved in Platelet Activation, Eicosanoid Metabolism, Arachidonic acid metabolism, Metabolic pathways
2079	< 1e-07	12.927	100	229.62	163.43	137.32	136.76	CLEC4E	AB024718	CLEC4E
418	< 1e-07	31.643	100	229.43	289.27	227.49	143.02	GLTP	AF209704, AY372530	GLTP
2555	7e-07	10.856	100	229.37	259.96	273.27	153.97	SNRPG	X85373	SNRPG	Spliceosomal Assembly, Spliceosome
860	< 1e-07	31.086	100	229.19	269.75	241.1	165.25	PSMD4	U51007	PSMD4	Proteasome
377	< 1e-07	37.71	100	229.09	368.22	348.81	314.56	FNBP1	AB011126	FNBP1
1645	< 1e-07	15.326	100	228.72	231.16	253.91	343.64	TOP2B	X68060	TOP2B	Apoptotic DNA fragmentation and tissue homeostasis, Control of Gene Expression by Vitamin D Receptor
521	< 1e-07	20.894	100	227.9	370.39	332.59	330.73	ITGAL		ITGAL	Adhesion and Diapedesis of Granulocytes, Adhesion and Diapedesis of Lymphocytes, Adhesion Molecules on Lymphocyte, B Lymphocyte Cell Surface Molecules, Cells and Molecules involved in local acute inflammatory response, CTL mediated immune response against target cells , Monocyte and its Surface Molecules, Neutrophil and Its Surface Molecules, T Cytotoxic Cell Surface Molecules, T Helper Cell Surf…
3575	4.58e-05	7.783	100	227.74	135.35	228.37	282.33	RPIA	L35035	RPIA	Metabolic pathways, Pentose phosphate pathway
2436	4e-07	11.323	100	227.39	228.41	238.16	177.35	GNAS	M21142	GNAS	Attenuation of GPCR Signaling, b-arrestins in GPCR Desensitization, CCR3 signaling in Eosinophils, ChREBP regulation by carbohydrates and cAMP, Corticosteroids and cardioprotection, Erk1/Erk2 Mapk Signaling pathway, Ion Channels and Their Functional Role in Vascular Endothelium, Role of b-arrestins in the activation and targeting of MAP kinases, Roles of b-arrestin-dependent Recruitment of Src Ki…
1511	< 1e-07	16.165	100	226.77	191.22	154.44	156.9	TAPBP	Y13582	TAPBP	Antigen processing and presentation
1963	< 1e-07	13.539	100	226.64	307.42	269.68	159.94	WIPI1		WIPI1
2926	4e-06	9.576	100	226.2	236.44	237.12	179.61	ATP5J2	AF047436	ATP5J2	Metabolic pathways, Oxidative phosphorylation
982	< 1e-07	37.984	100	225.89	295.06	275.96	203.65	SERINC3	U49188	SERINC3
2591	8e-07	10.735	100	225.53	189.39	158.22	232.16	SLK		SLK	Oocyte meiosis
2631	1e-06	10.588	100	225.46	182.12	179.5	161.74	TOP1		TOP1
2498	5e-07	11.057	100	225.35	247.13	297.25	314.88	SET	M93651	SET	Granzyme A mediated Apoptosis Pathway
93	< 1e-07	26.26	100	224.7	144.38	130.91	126.47	BATF	AF016898	BATF
3891	0.0001288	7.025	100	224.66	213.22	192.46	194.2	CHFR	AK001658	CHFR
2530	6e-07	10.948	100	224.52	200.15	177.47	180.51	U2AF1	BC001177	U2AF1	Spliceosomal Assembly, Shigellosis, Spliceosome
2052	< 1e-07	13.039	100	223.95	259.38	196.57	130.58	LTB4R	X98356	LTB4R	Neuroactive ligand-receptor interaction
3020	5.9e-06	9.286	100	223.62	234.66	222.2	168.86	RAB1B	AJ245875	RAB1B
3027	6.2e-06	9.249	100	223.56	204.7	210.55	150.44	TBPL1	AB020881	TBPL1	Basal transcription factors, Huntington's disease
4517	0.0007775	5.708	95	223.1	233.57	235.9	164.19	PCTP	AK024667	PCTP
1224	< 1e-07	19.097	100	223	206.78	177.84	147.55	ZNF148	U09851	ZNF148
3438	2.75e-05	8.157	100	222.99	174.63	148.14	190.06	GPR65	U95218	GPR65
2790	2.1e-06	10.054	100	222.44	200.58	223.28	319.98	PTDSS1	D14694	PTDSS1	Glycerophospholipid metabolism, Metabolic pathways
1445	< 1e-07	16.712	100	222.41	334.11	319.86	263.49	SEC14L1	D67029	SEC14L1
2652	1.1e-06	10.51	100	222.25	231.69	208.42	167.37	CCDC28A	AY167571	CCDC28A
2121	< 1e-07	12.739	100	221.67	358.31	337.62	279.58	CD302	AY314007	CD302
4500	0.0007346	5.75	97	220.93	224.33	194.68	187.69	NR3C1	X03225	NR3C1	Chromatin Remodeling by hSWI/SNF ATP-dependent Complexes, Corticosteroids and cardioprotection, NFkB activation by Nontypeable Hemophilus influenzae, Visceral Fat Deposits and the Metabolic Syndrome, Neuroactive ligand-receptor interaction
1148	< 1e-07	37.912	100	220.6	131.67	116.38	136.27	TRIM25	D21205	TRIM25	Estrogen-responsive protein Efp controls cell cycle and breast tumors growth, RIG-I-like receptor signaling pathway
3943	0.0001495	6.916	100	219.77	209.36	183.24	169.98	RPS6KA3	U08316	RPS6KA3	MAPKinase Signaling Pathway, Signaling Pathway from G-Protein Families, Long-term potentiation, MAPK signaling pathway, mTOR signaling pathway, Neurotrophin signaling pathway, Oocyte meiosis, Progesterone-mediated oocyte maturation
16	< 1e-07	20.116	100	219.01	230.94	206.23	143.54	ACTR1A	X82206	ACTR1A
351	< 1e-07	18.435	100	218.95	178.06	126.4	112.15	F5	M14335	F5	Extrinsic Prothrombin Activation Pathway, Intrinsic Prothrombin Activation Pathway, Complement and coagulation cascades
1502	< 1e-07	16.207	100	217.75	208.77	204.23	113.53	DBI	L76366	DBI	PPAR signaling pathway
4219	0.0003465	6.3	100	217.6	307.23	262.6	239.38	IL13RA1	U62858	IL13RA1	Cytokine-cytokine receptor interaction, Jak-STAT signaling pathway
3944	0.00015	6.913	100	217.54	278.93	308.55	231.51	COX6C	X13238	COX6C	Alzheimer's disease, Cardiac muscle contraction, Huntington's disease, Metabolic pathways, Oxidative phosphorylation, Parkinson's disease
707	< 1e-07	18.263	100	217.25	329.23	319.7	219.14	NINJ2	AF205633	NINJ2
54	< 1e-07	22.103	100	216.89	195.27	215.58	75.46	ARG1		ARG1	Amoebiasis, Arginine and proline metabolism, Metabolic pathways
934	< 1e-07	18.263	100	216.83	297.66	329.53	265.72	RPL35A	X52966	RPL35A	Ribosome
942	< 1e-07	48.128	100	216.6	384.74	417.26	336.47	RPS14		RPS14	Ribosome
52	< 1e-07	28.507	100	216.16	323.92	269.31	180.44	APLP2	L19597	APLP2
2506	6e-07	11.04	100	215.22	234.6	200.98	141.1	PSTPIP1	U94778	PSTPIP1	NOD-like receptor signaling pathway
1419	< 1e-07	16.79	100	214.88	254.52	230.82	158.3	DNAJB6	AB014888	DNAJB6	Prion Pathway
2654	1.1e-06	10.498	100	214.61	240.98	282.15	156.86	SNRPD2		SNRPD2	Spliceosomal Assembly, Spliceosome
110	< 1e-07	26.587	100	214.3	321.67	300.28	232.07	BRD2	X96670	BRD2
1707	< 1e-07	14.927	100	213.72	165.31	159.54	129.39	PSMC6		PSMC6	Proteasome
3028	6.2e-06	9.248	100	213.7	112.44	167.29	348.39	SELENBP1	U29091	SELENBP1
209	< 1e-07	23.256	100	213.34	272.24	208.91	135.83	COL4A3BP	AF136450	COL4A3BP
528	< 1e-07	24.627	100	212.83	174.88	127.49	127.35	JAK2		JAK2	Bioactive Peptide Induced Signaling Pathway, Chaperones modulate interferon Signaling Pathway, EPO Signaling Pathway, Erythropoietin mediated neuroprotection through NF-kB, Growth Hormone Signaling Pathway, IFN gamma signaling pathway , IL 3 signaling pathway, IL 6 signaling pathway, IL12 and Stat4 Dependent Signaling Pathway in Th1 Development, IL22 Soluble Receptor Signaling Pathway , Inhibitio…
1029	< 1e-07	64.551	100	212.57	415.03	390.44	310.1	SLC9A3R1	AF015926	SLC9A3R1	Cystic fibrosis transmembrane conductance regulator (CFTR) and beta 2 adrenergic receptor (b2AR) pathway
856	< 1e-07	18.815	100	212.21	200.75	198.76	132.85	PSMA7	AF022815	PSMA7	Y branching of actin filaments, Proteasome
2261	1e-07	12.086	100	211.92	174.54	160.17	139.76	TSPAN14	AF311903	TSPAN14
3456	2.93e-05	8.11	100	211.51	222.45	177.48	154.37	CD58	BC005930	CD58	IL 17 Signaling Pathway, Cell adhesion molecules (CAMs)
1956	< 1e-07	13.57	100	211.48	292.78	266.35	247.94	STAT6	BC005823, BQ028928	STAT6	IL 4 signaling pathway, Jak-STAT signaling pathway
2897	3.5e-06	9.666	100	210.83	273.51	230.72	161.61	CCPG1	AF212228	CCPG1
930	< 1e-07	19.648	100	210.82	253.63	349.56	491.87	RPL15	AB007173	RPL15	Ribosome
1752	< 1e-07	14.629	100	209.93	203.29	213.52	165.46	DYNLRB1	AF132750	DYNLRB1
2756	1.8e-06	10.158	100	209.28	202.13	158.32	119.98	ETS2		ETS2	Keratinocyte Differentiation, METS affect on Macrophage Differentiation, Dorso-ventral axis formation
419	< 1e-07	57.282	100	208.46	360.96	504.76	789.76	GLTSCR2	AF182076	GLTSCR2
2610	9e-07	10.657	100	208.42	185.53	151.32	163.56	TM2D3	AK094955	TM2D3
3663	6.43e-05	7.534	100	208.09	164.67	134.69	142.48	BST2		BST2
3271	1.52e-05	8.592	100	207.91	244.59	217.66	206.47	ARHGEF2	AB014551	ARHGEF2	Phosphoinositides and their downstream targets., Pathogenic Escherichia coli infection
3675	6.68e-05	7.506	100	206.93	216.91	187.87	161.28	PIK3CD		PIK3CD	Acute myeloid leukemia, Aldosterone-regulated sodium reabsorption, Amoebiasis, Apoptosis, B cell receptor signaling pathway, Bacterial invasion of epithelial cells, Carbohydrate digestion and absorption, Chagas disease (American trypanosomiasis), Chemokine signaling pathway, Chronic myeloid leukemia, Colorectal cancer, Endometrial cancer, ErbB signaling pathway, Fc epsilon RI signaling pathway, F…
3721	7.73e-05	7.399	100	206.9	162.04	165.1	162.6	PQLC1	AK123870	PQLC1
912	< 1e-07	22.314	100	205.65	151.53	123.67	138.94	RHBDF2	BC016034	RHBDF2
2464	5e-07	11.161	100	205.41	266.51	220.04	173.32	STXBP3	D63506	STXBP3
4380	0.0005333	5.984	98	205.14	160.54	166.13	273.09	PARP12	AL136766	PARP12
32	< 1e-07	23.771	100	204.93	126.21	87.71	89.63	AIM2	AF024714	AIM2	Cytosolic DNA-sensing pathway
4530	0.0008014	5.686	91	204.85	250.02	231.75	194.83	DRAP1	U41843	DRAP1
1787	< 1e-07	14.402	100	204.58	206.16	189.16	146.97	HPCAL1		HPCAL1
1185	< 1e-07	22.609	100	204.52	158.49	142.33	138.44	UGP2		UGP2	Amino sugar and nucleotide sugar metabolism, Galactose metabolism, Metabolic pathways, Pentose and glucuronate interconversions, Starch and sucrose metabolism
1030	< 1e-07	25.503	100	204.22	134.3	115.65	140.63	SLC9A8	AB023156	SLC9A8
2922	3.9e-06	9.587	100	204.21	150.93	141.74	154.01	ANKS1A	D86982	ANKS1A
236	< 1e-07	39.532	100	204.08	290.15	231.71	119.29	CSF2RA	M64445	CSF2RA	Cytokine-cytokine receptor interaction, Hematopoietic cell lineage, Jak-STAT signaling pathway, Pathways in cancer
896	< 1e-07	55.808	100	203.54	114.89	99.25	99.25	RASA2	AF115573	RASA2	MAPK signaling pathway
852	< 1e-07	19.575	100	203.44	158.6	141.11	126.68	PSENEN	AF220053	PSENEN	Alzheimer's disease, Notch signaling pathway
2800	2.2e-06	10.012	100	203.32	275.68	214.42	185.81	CPD	U65090	CPD
902	< 1e-07	19.104	100	203.29	301.17	281.94	228.25	RBL2	X74594	RBL2	Cell cycle, TGF-beta signaling pathway
2017	< 1e-07	13.236	100	202.9	264.31	220.09	185.78	TLN1	AB028950	TLN1	Apoptotic Signaling in Response to DNA Damage, Erk and PI-3 Kinase Are Necessary for Collagen Binding in Corneal Epithelia, Integrin Signaling Pathway, mCalpain and friends in Cell motility, Rho cell motility signaling pathway, uCalpain and friends in Cell spread, Focal adhesion
169	< 1e-07	46.907	100	202.42	359.96	446.74	468.2	CD81		CD81	B cell receptor signaling pathway, Hepatitis C, Malaria
163	< 1e-07	58.871	100	202.13	187.19	156.35	57.02	CD59		CD59	Complement and coagulation cascades, Hematopoietic cell lineage
1642	< 1e-07	15.323	100	201.81	209.79	154.71	134.79	PCNX	AF233450, AB018348	PCNX
4055	0.0002058	6.681	100	200.97	267.55	286.67	269.26	ALDH2	M26760	ALDH2	Arginine and proline metabolism, Ascorbate and aldarate metabolism, beta-Alanine metabolism, Fatty acid degradation, Glycerolipid metabolism, Glycolysis / Gluconeogenesis, Histidine metabolism, Lysine degradation, Metabolic pathways, Pentose and glucuronate interconversions, Propanoate metabolism, Pyruvate metabolism, Tryptophan metabolism, Valine, leucine and isoleucine degradation
1250	< 1e-07	28.428	100	200.68	183.49	191.68	122.07	ZNHIT1	AF093571	ZNHIT1
1049	< 1e-07	32.368	100	200.56	136.71	123.71	106.92	SPCS3	AK092634	SPCS3	Protein export
1271	< 1e-07	17.568	100	200.47	240.59	256.3	371.57	CYFIP2	AF160973	CYFIP2	Regulation of actin cytoskeleton
3573	4.53e-05	7.791	100	199.59	181.15	163.31	173.05	AMZ2	CR609550	AMZ2
142	< 1e-07	37.197	100	199.47	139.38	135.32	100.88	CCDC53	AF151874	CCDC53
225	< 1e-07	23.532	100	199.4	204.91	156.13	101.22	CR1	Y00816	CR1	B Lymphocyte Cell Surface Molecules, Complement and coagulation cascades, Hematopoietic cell lineage, Leishmaniasis, Malaria
4320	0.0004575	6.097	100	199.31	184.78	153.91	156.12	OSBPL9	AF392445	OSBPL9
271	< 1e-07	61.119	100	199.14	112	102.48	100.62	DERL2	BC010890	DERL2	Protein processing in endoplasmic reticulum
1904	< 1e-07	13.791	100	199.1	319.38	332.53	317.95	TESC	AF443207	TESC
1321	< 1e-07	17.946	100	199.1	260.66	257.4	255.92	PUM1	AF315592	PUM1
4244	0.000371	6.25	100	198.24	162.5	141.72	179.15	SPINT2	U78095	SPINT2
2082	< 1e-07	12.919	100	197.15	260.18	266.89	224.3	OXA1L		OXA1L	Protein export
2735	1.7e-06	10.221	100	197.14	205.14	215.4	151.41	ATP5I	AB028624	ATP5I	Metabolic pathways, Oxidative phosphorylation
2275	1e-07	12.043	100	196.57	167.32	142.17	147.44	TMEM2		TMEM2
166	< 1e-07	22.333	100	195.89	315.95	349.43	343.41	CD74		CD74	Antigen Processing and Presentation, Antigen processing and presentation
346	< 1e-07	31.535	100	195.65	277.57	158.88	48.61	EXOSC4	AF281133	EXOSC4	RNA degradation
743	< 1e-07	45.882	100	195.55	3921.11	2780.59	117.92	OLFM4	AY358567	OLFM4
1154	< 1e-07	27.869	100	195.54	149.28	130.79	115.98	TRIP4	L40371	TRIP4
540	< 1e-07	20.814	100	195.5	148	140.4	173.86	KIAA0922	AK096538	KIAA0922
3691	6.93e-05	7.479	100	195.19	225.51	233.01	246.34	NONO	L14599	NONO	RNA polymerase III transcription
1047	< 1e-07	37.24	100	195.17	135.06	121.19	107.32	SP100	AF056322	SP100	Regulation of transcriptional activity by PML
212	< 1e-07	20.648	100	194.9	143.28	150.91	108.49	COMMD3	AY542159	COMMD3
463	< 1e-07	28.841	100	194.48	237.98	202.43	102.96	HIST1H2BD	M60751	HIST1H2BD	Systemic lupus erythematosus
1475	< 1e-07	16.44	100	194.45	283.74	266.43	220.5	RAD21	BC050381	RAD21	Cell cycle
2341	2e-07	11.715	100	194.24	152.44	131.6	159.55	EXOC1	AK027047	EXOC1
3702	7.26e-05	7.445	100	193.83	181.21	169.18	153.86	MARK3	M80359	MARK3
3212	1.19e-05	8.771	100	193.08	183.44	164.39	134.96	MAP3K3	U78876	MAP3K3	MAPKinase Signaling Pathway, GnRH signaling pathway, MAPK signaling pathway, Neurotrophin signaling pathway
2144	< 1e-07	12.643	100	192.48	221	254.62	247.32	COPZ1	AF151878	COPZ1
1295	< 1e-07	17.815	100	192.46	281.56	232.64	173.68	IL6R	X12830	IL6R	IL 6 signaling pathway, Role of ERBB2 in Signal Transduction and Oncology, Cytokine-cytokine receptor interaction, Hematopoietic cell lineage, Jak-STAT signaling pathway
2966	4.6e-06	9.475	100	191.57	172.19	151.73	151.05	ZDHHC6	AK025605	ZDHHC6
1269	< 1e-07	17.743	100	191.4	156.51	144.73	141.94	CSNK1A1	AF119911	CSNK1A1	NFAT and Hypertrophy of the heart (Transcription in the broken heart), Hedgehog signaling pathway, Wnt signaling pathway
1966	< 1e-07	13.533	100	190.97	151.15	135.41	143.36	SNX6	AF121856	SNX6
179	< 1e-07	57.377	100	190.91	346.12	301.08	115.77	CEBPA	M37197	CEBPA	Keratinocyte Differentiation, MAPKinase Signaling Pathway, Acute myeloid leukemia, Pathways in cancer
3010	5.6e-06	9.326	100	190.9	275.56	223.35	150.78	P2RX1	X83688	P2RX1	Calcium signaling pathway, Neuroactive ligand-receptor interaction
2291	2e-07	11.961	100	190.87	228.41	227.29	176.47	ADD1	L07261	ADD1	Synaptic Proteins at the Synaptic Junction
3780	9.36e-05	7.259	100	189.63	178.43	183.24	140.35	FIBP	AF010187	FIBP
601	< 1e-07	18.302	100	189.48	229.01	225.34	118.09	MAN1A1	AK025599	MAN1A1	ER-associated degradation (ERAD) Pathway, Steps in the Glycosylation of Mammalian N-linked Oligosaccarides, Metabolic pathways, N-Glycan biosynthesis, Protein processing in endoplasmic reticulum
2425	3e-07	11.39	100	189.2	159.33	173.84	143.26	ZNF410	U90919	ZNF410
214	< 1e-07	29.487	100	188.89	180.46	142.4	104.55	COPB2	BC000326	COPB2
80	< 1e-07	40.501	100	188.88	154.67	161.99	88.66	ATP6V1D	AF145316	ATP6V1D	Collecting duct acid secretion, Epithelial cell signaling in Helicobacter pylori infection, Metabolic pathways, Oxidative phosphorylation, Phagosome, Rheumatoid arthritis, Vibrio cholerae infection
4067	0.0002109	6.664	100	188.86	171.17	146.4	165.28	YTHDF3	BC052970	YTHDF3
1320	< 1e-07	18.025	100	188.55	295.1	248.63	277.47	PTAFR	BC063000	PTAFR	Calcium signaling pathway, Neuroactive ligand-receptor interaction, Staphylococcus aureus infection
903	< 1e-07	20.857	100	187.87	272.3	255.12	223.32	RBM22	AL136933	RBM22	Spliceosome
1559	< 1e-07	15.833	100	187.72	248.91	195.56	157.76	E2F3	Y10479	E2F3	Bladder cancer, Cell cycle, Chronic myeloid leukemia, Glioma, Melanoma, Non-small cell lung cancer, Pancreatic cancer, Pathways in cancer, Prostate cancer, Small cell lung cancer
483	< 1e-07	55.516	100	187.49	178.49	131.81	86.06	HTATIP2	AF039103	HTATIP2
2305	2e-07	11.903	100	187.19	199.2	188.4	142.11	H2AFY	AF054174	H2AFY	Systemic lupus erythematosus
2818	2.4e-06	9.957	100	187.16	237.82	189.81	170.2	TOR1AIP1		TOR1AIP1
1183	< 1e-07	57.447	100	187.1	146.88	149.88	111.63	UFD1L	AJ239058	UFD1L	Protein processing in endoplasmic reticulum
1177	< 1e-07	25.842	100	186.93	282.01	302.12	123.68	UBE2H	BC006277	UBE2H	Ubiquitin mediated proteolysis
1929	< 1e-07	13.695	100	186.92	198.82	173.22	134.04	HGS	D84064	HGS	The role of FYVE-finger proteins in vesicle transport, Endocytosis, Phagosome
4253	0.0003782	6.236	100	186.8	211.43	175.12	150	RRAGD	AF272036	RRAGD
1998	< 1e-07	13.349	100	186.65	189.36	164.97	133.72	CHMP1B	AF306520	CHMP1B	Endocytosis
1552	< 1e-07	15.89	100	186.62	272.38	241.97	238.36	ALDH9A1	U34252	ALDH9A1	Arginine and proline metabolism, Ascorbate and aldarate metabolism, beta-Alanine metabolism, Fatty acid degradation, Glycerolipid metabolism, Glycolysis / Gluconeogenesis, Histidine metabolism, Lysine degradation, Metabolic pathways, Propanoate metabolism, Pyruvate metabolism, Tryptophan metabolism, Valine, leucine and isoleucine degradation
2841	2.7e-06	9.851	100	185.9	217.54	192.51	143.01	MAN2A2	L28821	MAN2A2	ER-associated degradation (ERAD) Pathway, Steps in the Glycosylation of Mammalian N-linked Oligosaccarides, Metabolic pathways, N-Glycan biosynthesis
881	< 1e-07	39.569	100	185.87	311.41	279.52	237.65	RAB11FIP1	AK092296	RAB11FIP1	Endocytosis
1458	< 1e-07	16.419	100	185.75	162.24	145.42	128.87	CARD8	AB023172	CARD8	NOD-like receptor signaling pathway
489	< 1e-07	19.691	100	185.17	217.31	253.11	328.18	ID2		ID2	TGF-beta signaling pathway
1799	< 1e-07	14.296	100	185.15	234.48	234.2	192.78	CTDSP2	AF000152	CTDSP2
537	< 1e-07	32.266	100	185.03	133.67	118.58	109.26	KIAA0040	D25539	KIAA0040
3343	1.98e-05	8.4	100	184.78	257.19	218.32	227.34	G6PD	X03674	G6PD	Glutathione metabolism, Metabolic pathways, Pentose phosphate pathway
442	< 1e-07	23.959	100	184.74	321.33	347.9	268.72	GSTP1	U12472	GSTP1	Multi-Drug Resistance Factors, Drug metabolism - cytochrome P450, Glutathione metabolism, Metabolism of xenobiotics by cytochrome P450, Pathways in cancer, Prostate cancer
2593	8e-07	10.728	100	184.68	204.02	247.77	262.24	RPL14	D87735	RPL14	Ribosome
4289	0.0004238	6.153	99	184.61	191.19	178.45	145.52	VPS37B	AK022812	VPS37B	Endocytosis
4474	0.0006786	5.808	97	184.44	196.79	207.83	229.59	YTHDF2	AF155095	YTHDF2
3623	5.41e-05	7.66	100	184.11	187.99	190.89	141.14	ACADVL	BC012912	ACADVL	Fatty acid degradation, Metabolic pathways
4315	0.0004509	6.107	99	183.6	197.19	232.67	147.69	RPL31	X15940	RPL31	Ribosome
3629	5.61e-05	7.634	100	183.56	211.54	253.72	94.06	CD163	Z22968	CD163
2226	1e-07	12.269	100	183.44	215.18	222.25	168.6	PSMD2	AK095245	PSMD2	Proteasome
331	< 1e-07	22.359	100	183.39	184.94	143.84	107.26	ENTPD1	S73813	ENTPD1	Purine metabolism, Pyrimidine metabolism
2398	3e-07	11.51	100	183.36	193.47	190.98	141.32	DCTN3	AF082513	DCTN3	Lissencephaly gene (LIS1) in neuronal migration and development
2202	< 1e-07	12.353	100	183.17	265.35	255.27	271.43	DUSP6	BC037236	DUSP6	Regulation of MAP Kinase Pathways Through Dual Specificity Phosphatases, MAPK signaling pathway
2696	1.3e-06	10.378	100	183.14	223.28	194.8	155.57	ASAH1	U70063	ASAH1	Phospholipids as signalling intermediaries, Lysosome, Metabolic pathways, Sphingolipid metabolism
3849	0.0001148	7.109	100	181.87	169.91	168.91	139.27	SNRPB2		SNRPB2	Spliceosomal Assembly, Spliceosome
1524	< 1e-07	16.016	100	181.72	157.46	157.3	119.89	IGBP1	Y08915	IGBP1
4184	0.0003078	6.387	100	181.53	163.44	150	184.2	PRPF3	AF001947	PRPF3	Spliceosome
497	< 1e-07	22.001	100	181.51	209.4	204.82	353.1	IL10RA	U00672	IL10RA	IL-10 Anti-inflammatory Signaling Pathway, Cytokine-cytokine receptor interaction, Jak-STAT signaling pathway, Toxoplasmosis
3147	9.7e-06	8.919	100	181.47	238.5	270	309.96	DPYSL2	D78013	DPYSL2	Axon guidance
4204	0.0003247	6.348	100	181.46	217.93	191.75	162.59	YWHAH	X78138	YWHAH	AKT Signaling Pathway, cdc25 and chk1 Regulatory Pathway in response to DNA damage, Cell Cycle: G2/M Checkpoint, Control of skeletal myogenesis by HDAC & calcium/calmodulin-dependent kinase (CaMK), Multiple antiapoptotic pathways from IGF-1R signaling lead to BAD phosphorylation, RB Tumor Suppressor/Checkpoint Signaling in response to DNA damage, Regulation of BAD phosphorylation, Regulation of c…
1476	< 1e-07	16.549	100	181.38	266.45	259.17	181.75	RNPEP	BC001064	RNPEP
1953	< 1e-07	13.586	100	181	248.75	244.06	217.26	EP300	U01877	EP300	Acetylation and Deacetylation of RelA in The Nucleus, CARM1 and Regulation of the Estrogen Receptor, Cell Cycle: G2/M Checkpoint, Control of Gene Expression by Vitamin D Receptor, Hypoxia and p53 in the Cardiovascular system, Hypoxia-Inducible Factor in the Cardiovascular System, IL-7 Signal Transduction, Mechanism of Gene Regulation by Peroxisome Proliferators via PPARa(alpha), Melanocyte Develo…
3055	6.9e-06	9.168	100	180.35	147.33	136.39	125.33	SRP19		SRP19	Protein export
1922	< 1e-07	13.73	100	180.23	197.67	241.4	304.03	ICAM2		ICAM2	Adhesion and Diapedesis of Granulocytes, Adhesion and Diapedesis of Lymphocytes, Cell adhesion molecules (CAMs), Natural killer cell mediated cytotoxicity
2940	4.1e-06	9.555	100	180.02	280.96	256.08	213	TREM1	AF196329	TREM1
2234	1e-07	12.245	100	179.77	219.22	231.87	267.75	SERTAD2	D50917	SERTAD2
1585	< 1e-07	15.724	100	179.67	210.29	189.27	136.76	ARF5		ARF5
3099	8.5e-06	9.023	100	179.55	176.93	154.74	117.92	SLC35A1	D87969	SLC35A1
648	< 1e-07	21.444	100	179.45	221.96	170.19	124.31	MOSPD2	AL834345	MOSPD2
3619	5.26e-05	7.681	100	179.1	182.32	161.85	135.38	CNOT8	AF053318	CNOT8	RNA degradation
2488	5e-07	11.082	100	179.07	126.61	96.07	129.89	POLB		POLB	Base excision repair
1895	< 1e-07	13.854	100	178.79	192.48	138.66	98.87	SIGLEC9	AF135027	SIGLEC9
2643	1.1e-06	10.529	100	178.59	157.04	130.76	144.6	NECAP1	AK074923	NECAP1
518	< 1e-07	19.359	100	177.82	195.95	267.55	305.17	IRF8	M91196	IRF8
4436	0.0006085	5.888	99	177.74	235.67	299.71	247.31	BCL2L1	Z23115	BCL2L1	Amyotrophic lateral sclerosis (ALS), Apoptosis, Chronic myeloid leukemia, Jak-STAT signaling pathway, Pancreatic cancer, Pathways in cancer, Small cell lung cancer, Toxoplasmosis
1076	< 1e-07	18.114	100	177.54	140.6	127.46	119.58	STK17B	AB011421	STK17B
2875	3.1e-06	9.756	100	176.79	165.35	218.73	302.83	GIMAP5	AK002158	GIMAP5
1907	< 1e-07	13.774	100	176.73	191.55	162.33	119.92	GMPR2		GMPR2	Purine metabolism
2791	2.1e-06	10.052	100	176.36	139.9	137.81	105.59	HAT1	AF030424	HAT1
2382	3e-07	11.569	100	176.28	219.25	213.1	229.58	DPF2	U94585	DPF2	B Cell Survival Pathway
1950	< 1e-07	13.594	100	176.2	155.31	140.73	126.06	CLK3	L29220	CLK3
200	< 1e-07	27.553	100	176.11	160.04	115.79	36.4	CLEC5A		CLEC5A
1805	< 1e-07	14.247	100	175.98	144.39	120.55	133.42	RGL2		RGL2
4532	0.0008035	5.684	90	175.5	195.28	198.82	243.92	LEPROTL1	AF063605	LEPROTL1
3394	2.35e-05	8.272	100	175.48	147.51	137.4	191.82	MORC3	AK025327	MORC3
3976	0.000165	6.843	100	175.05	189.62	219.43	214.76	RPL13	AB007172	RPL13	Ribosome
1892	< 1e-07	13.858	100	174.71	222.9	183.29	151.76	DEF6	AJ276095	DEF6
2812	2.3e-06	9.98	100	174.37	224.89	217.67	179.53	M6PR		M6PR	Lysosome, Phagosome
509	< 1e-07	34.602	100	174.03	374.46	554.85	635.24	IL7R	M29696	IL7R	IL-7 Signal Transduction, Cytokine-cytokine receptor interaction, Hematopoietic cell lineage, Jak-STAT signaling pathway, Primary immunodeficiency
397	< 1e-07	20.484	100	173.87	136.85	107.34	107.89	GADD45B	AF090950	GADD45B	Cell cycle, MAPK signaling pathway, p53 signaling pathway
816	< 1e-07	18.162	100	173.79	192.93	170.94	110.81	PLOD1	BC016657	PLOD1	Lysine degradation
1008	< 1e-07	30.816	100	172.81	157.64	123.69	86.21	SLC12A9	AF284422	SLC12A9
704	< 1e-07	20.743	100	172.7	94.74	114.31	130.33	NGFRAP1	AF187064	NGFRAP1	Neurotrophin signaling pathway
1801	< 1e-07	14.294	100	172.68	142.75	137.02	129.38	PHC2	AJ419231	PHC2
777	< 1e-07	18.17	100	172.62	103.93	148.09	233.96	PDLIM1	U90878	PDLIM1
1352	< 1e-07	17.452	100	172.6	218.78	190.85	137.45	ZFP36L1	X79066	ZFP36L1
3206	1.15e-05	8.796	100	172.28	176.46	179.44	125.02	DDT	U49785	DDT
3058	7.1e-06	9.156	100	172.25	247.15	201.71	174.12	LPGAT1	D86960	LPGAT1	Glycerophospholipid metabolism
4430	0.0006002	5.898	100	172.07	157.26	141.02	140.49	SEC23B	X97065	SEC23B	Protein processing in endoplasmic reticulum
1198	< 1e-07	21.343	100	172.05	235	213.7	166.18	VCP	AC004472	VCP	Protein processing in endoplasmic reticulum
4605	0.0009699	5.546	60	171.95	150.6	129.54	149.55	RAB21	AF091035	RAB21
4398	0.0005566	5.953	100	171.79	150.99	123.14	169.16	NBN	AF058696	NBN	ATM Signaling Pathway, Role of BRCA1, BRCA2 and ATR in Cancer Susceptibility, Homologous recombination
3727	7.93e-05	7.38	100	171.41	223.41	181.75	174.72	FMNL1	AJ008112	FMNL1
3916	0.0001375	6.977	100	171.17	138.86	146.69	145.62	PSMC2	D11094	PSMC2	Proteasome
4497	0.0007287	5.756	97	171.06	212.19	192.29	184.64	PPP4R1	AF111106	PPP4R1
3468	3.05e-05	8.081	100	170.97	163.76	166.29	123.34	UBE2M	AB012191	UBE2M	Regulation of p27 Phosphorylation during Cell Cycle Progression, Ubiquitin mediated proteolysis
1006	< 1e-07	23.291	100	170.93	190.25	164.04	90.64	SLC11A1	D38171	SLC11A1	Lysosome
2815	2.4e-06	9.962	100	170.93	131.24	123.65	155.96	TRIB1	AF205437	TRIB1
2376	3e-07	11.587	100	169.57	112.04	144.74	201.24	CUTA	AF106943	CUTA
15	< 1e-07	41.435	100	169.51	298.39	269.51	267.39	ACTN4	D89980	ACTN4	Adherens junction, Amoebiasis, Arrhythmogenic right ventricular cardiomyopathy (ARVC), Focal adhesion, Leukocyte transendothelial migration, Regulation of actin cytoskeleton, Systemic lupus erythematosus, Tight junction
2639	1.1e-06	10.537	100	169.37	201.5	200.57	160.89	HADHA	D16480	HADHA	beta-Alanine metabolism, Biosynthesis of unsaturated fatty acids, Butanoate metabolism, Fatty acid degradation, Fatty acid elongation, Lysine degradation, Metabolic pathways, Propanoate metabolism, Tryptophan metabolism, Valine, leucine and isoleucine degradation
388	< 1e-07	25.709	100	169.21	274.07	286.75	301.85	FXYD5	AF161462	FXYD5
4031	0.0001911	6.736	100	168.29	168.32	176.98	110.48	DNAJB1	D49547	DNAJB1	Hypoxia and p53 in the Cardiovascular system, Prion Pathway, Protein processing in endoplasmic reticulum
3349	2.02e-05	8.383	100	167.55	207.75	179.99	159.39	TMEM127	AK000514	TMEM127
2329	2e-07	11.751	100	167.51	136.22	130.87	152.54	PNN	U77718	PNN	mRNA surveillance pathway, RNA transport
2178	< 1e-07	12.452	100	167.29	183.62	155.89	125.62	STK38		STK38
445	< 1e-07	51.538	100	167.28	116.21	104.51	85.66	GTF2E2	BC030572	GTF2E2	Basal transcription factors
76	< 1e-07	30.122	100	166.75	145.41	129.49	81.49	ATOX1	U70660	ATOX1
4130	0.0002568	6.52	100	166.31	223.07	180.23	171.79	TMEM30A	AK001718	TMEM30A
4569	0.0008677	5.628	79	166.04	222.53	203.18	171.78	CRISPLD2	AL136861	CRISPLD2
3418	2.58e-05	8.204	100	165.69	172.15	181.28	133.24	CHMP4A	AF212243	CHMP4A	Endocytosis
705	< 1e-07	39.894	100	165.37	114.57	98.4	104.01	NGLY1	AF250924	NGLY1	Protein processing in endoplasmic reticulum
2101	< 1e-07	12.819	100	165.33	132.94	116.13	150.69	TBK1	AF191838	TBK1	Cytosolic DNA-sensing pathway, Hepatitis C, RIG-I-like receptor signaling pathway, Toll-like receptor signaling pathway
2495	5e-07	11.066	100	164.57	211.36	268.68	150.25	RPL36A	BC001781	RPL36A	Ribosome
543	< 1e-07	43.823	100	164.53	118.73	110.97	114.54	KIF5B	X65873	KIF5B
2019	< 1e-07	13.225	100	163.99	170.72	160.91	357.42	CX3CR1	BC028078	CX3CR1	Chemokine signaling pathway, Cytokine-cytokine receptor interaction
4375	0.0005306	5.988	99	163.76	143.93	135.95	111.5	SAMHD1	AF228421	SAMHD1
443	< 1e-07	22.988	100	163.67	128.33	119.38	113.6	GTF2A2	BC001919	GTF2A2	Basal transcription factors
2590	8e-07	10.738	100	163.33	218.41	237.33	191.6	TSC22D3	Z50781	TSC22D3
422	< 1e-07	24.394	100	162.75	233.7	188.24	124.44	GNAQ		GNAQ	Activation of PKC through G protein coupled receptor, Angiotensin II mediated activation of JNK Pathway via Pyk2 dependent signaling, CCR3 signaling in Eosinophils, CXCR4 Signaling Pathway, Effects of calcineurin in Keratinocyte Differentiation, G-Protein Signaling Through Tubby Proteins, Links between Pyk2 and Map Kinases, Neuropeptides VIP and PACAP inhibit the apoptosis of activated T cells, P…
2009	< 1e-07	13.273	100	162.51	150.99	163.08	201.73	BLCAP	AF053470	BLCAP
1212	< 1e-07	19.398	100	162.49	123.88	116.51	103.74	YWHAE	U54778	YWHAE	Cell cycle, Neurotrophin signaling pathway, Oocyte meiosis
2827	2.5e-06	9.926	100	162.27	207	207.05	136.84	PINK1	AB053323	PINK1	Parkinson's disease
1957	< 1e-07	13.554	100	161.95	130.13	132.52	110.94	HAX1	U68566	HAX1
861	< 1e-07	23.624	100	161.92	128.75	120.77	112.03	PSMD6	AF215935	PSMD6	Proteasome
2346	2e-07	11.701	100	161.76	190.84	157.36	132.66	TNPO3	AF145029	TNPO3
4076	0.0002184	6.638	100	161.64	191.31	161.08	155.77	PTPRE	AF406557	PTPRE
1194	< 1e-07	22.803	100	161.54	140.9	118.29	108.65	VAPA		VAPA	Tight junction
1921	< 1e-07	13.733	100	160.48	126.66	124.89	104.27	DERA	AF132960	DERA	Pentose phosphate pathway
1081	< 1e-07	59.588	100	160.45	116.74	100.21	92.1	STX16	AF038897	STX16	SNARE interactions in vesicular transport
1368	< 1e-07	17.151	100	160.25	118.43	103.53	128.84	CCNL1	AF180920	CCNL1
2768	1.9e-06	10.11	100	160.12	125.71	159.04	92.57	TFDP1	BC011685	TFDP1	Cell Cycle: G1/S Check Point , Cyclin E Destruction Pathway, Cyclins and Cell Cycle Regulation, E2F1 Destruction Pathway, Influence of Ras and Rho proteins on G1 to S Transition, Regulation of p27 Phosphorylation during Cell Cycle Progression, Cell cycle, TGF-beta signaling pathway
153	< 1e-07	23.98	100	159.82	149.15	129.99	104.15	CD2BP2	AF104222	CD2BP2
2313	2e-07	11.84	100	159.78	157.22	121.77	102.2	HSPBAP1	AF400663	HSPBAP1
2763	1.9e-06	10.133	100	159.33	187.74	186.19	164.79	EIF4G2	U73824	EIF4G2	Eukaryotic protein translation, Internal Ribosome entry pathway, mTOR Signaling Pathway, Regulation of eIF4e and p70 S6 Kinase, RNA transport, Viral myocarditis
1192	< 1e-07	20.871	100	159.28	117.93	95.52	60.99	VAMP5	AF054825	VAMP5	SNARE interactions in vesicular transport
51	< 1e-07	23.012	100	159.13	125.97	219.92	327	APEX1	X59764	APEX1	Granzyme A mediated Apoptosis Pathway, Base excision repair
1691	< 1e-07	14.992	100	158.99	108.36	110.37	96.42	MRPL18	AF161556	MRPL18
2943	4.2e-06	9.543	100	158.95	138.06	132.17	220.36	NEK7	AB062450	NEK7
678	< 1e-07	21.325	100	158.85	148.72	195.66	275.13	NAP1L1		NAP1L1
918	< 1e-07	27.622	100	158.73	153.32	140.76	100.2	RNF167	AL050060	RNF167
1379	< 1e-07	17.178	100	158.22	196.71	170.7	121.75	FAM63A	BC032321	FAM63A
3627	5.58e-05	7.638	100	158.19	149.09	136.36	125.82	TBCC	U61234	TBCC
774	< 1e-07	19.441	100	158.16	100.03	106.05	129.57	PDIA6	BC001312	PDIA6	Protein processing in endoplasmic reticulum
1089	< 1e-07	21.385	100	157.94	136.92	130.17	104.64	SURF1		SURF1
326	< 1e-07	36.973	100	157.71	228.81	172.74	63.15	EMILIN2	AF270513	EMILIN2
939	< 1e-07	23.464	100	157.65	201.31	226.87	127.33	RPL7	L16557	RPL7	Ribosome
829	< 1e-07	24.232	100	157.46	146.69	104.92	85.95	PPP1R3D	Y18206	PPP1R3D	Insulin signaling pathway
3683	6.81e-05	7.492	100	157.27	171.67	157.67	128.75	PSMD1	D44466	PSMD1	Proteasome
1278	< 1e-07	17.907	100	157.21	220.4	229.98	212.17	EIF4A2	D30655	EIF4A2	Eukaryotic protein translation, Internal Ribosome entry pathway, mTOR Signaling Pathway, Regulation of eIF4e and p70 S6 Kinase, RNA transport
4283	0.0004163	6.166	100	157.18	106.08	167.08	51.17	IFI27	X67325	IFI27
2263	1e-07	12.081	100	156.87	173.96	166.28	133.14	USP4	U20657	USP4
2274	1e-07	12.048	100	156.77	185.75	246.57	254.32	FBL	AC005393	FBL	SARS Coronavirus Protease, Ribosome biogenesis in eukaryotes
527	< 1e-07	34.853	100	155.88	242.84	226.62	214.85	JAK1	M64174	JAK1	EGF Signaling Pathway, IFN alpha signaling pathway, IFN gamma signaling pathway , IL 2 signaling pathway, IL 4 signaling pathway, IL 6 signaling pathway, IL-10 Anti-inflammatory Signaling Pathway, IL-2 Receptor Beta Chain in T cell Activation, IL22 Soluble Receptor Signaling Pathway , IL-7 Signal Transduction, PDGF Signaling Pathway, Stat3 Signaling Pathway, Hepatitis C, Jak-STAT signaling pathwa…
1496	< 1e-07	16.363	100	155.55	122.33	113.55	122.69	ZNF394	BC025241	ZNF394
147	< 1e-07	19.898	100	155.44	265.65	402.63	314.08	CCR7		CCR7	Selective expression of chemokine receptors during T-cell polarization, Chemokine signaling pathway, Cytokine-cytokine receptor interaction
2005	< 1e-07	13.294	100	155.43	232.31	172.2	75.24	SLPI	X04502	SLPI	Proepithelin Conversion to Epithelin and Wound Repair Control
49	< 1e-07	21.003	100	155.34	224.29	228.9	181.95	ANXA7	J04543	ANXA7
285	< 1e-07	19.666	100	155.19	158.1	150.54	111.92	DNAJA2	AF116720	DNAJA2	Protein processing in endoplasmic reticulum
3153	9.9e-06	8.911	100	154.54	149.03	144.2	120.33	PSMD7	D50063	PSMD7	Proteasome
915	< 1e-07	24.501	100	154.34	137.96	99.49	84.32	RIT1	AF084462	RIT1
1179	< 1e-07	27.721	100	154.17	129.84	113.28	92.11	UBE2L3	AJ000519	UBE2L3	Parkinson's disease, Ubiquitin mediated proteolysis
4377	0.0005321	5.986	100	153.4	179.36	150	154.35	CANT1	AJ312208	CANT1	Purine metabolism, Pyrimidine metabolism
2381	3e-07	11.57	100	153.32	210.61	168.49	146.4	SLC16A3	U81800	SLC16A3
1058	< 1e-07	19.588	100	153.07	151.57	124.82	81.24	SPTLC2	AB011098	SPTLC2	Metabolic pathways, Sphingolipid metabolism
1000	< 1e-07	30.025	100	152.99	138.41	123.91	96.72	SIRT7	AF233395	SIRT7
1987	< 1e-07	13.437	100	152.78	125.44	104.61	96.06	BCL3	M31732	BCL3
625	< 1e-07	20.566	100	152.77	120.19	122.36	103.89	MEA1		MEA1
4457	0.0006473	5.842	97	152.64	140.63	137.11	121.64	RFXANK	AF094760	RFXANK	Antigen processing and presentation, Primary immunodeficiency
3694	6.96e-05	7.475	100	152.5	130.87	127.92	104.11	SEPW1	U67171	SEPW1
3377	2.24e-05	8.307	100	152.32	125.81	119.92	160.22	DMTF1	AF084530	DMTF1
3699	7.16e-05	7.455	100	152.27	104.11	146.27	213.57	OPTN	AF420371	OPTN
4101	0.0002338	6.588	100	151.42	122.81	125.19	132.68	DYNC1I2	AK055491	DYNC1I2	Phagosome, Vasopressin-regulated water reabsorption
4438	0.0006135	5.882	99	151.38	152.84	133.91	124.57	DUSP22	AF165519	DUSP22	MAPK signaling pathway
2544	7e-07	10.89	100	150.84	169.56	183.88	215.93	RBMX		RBMX	Spliceosome
1537	< 1e-07	15.977	100	150.82	190.69	160.88	110.09	FADD	U24231	FADD	Acetylation and Deacetylation of RelA in The Nucleus, Ceramide Signaling Pathway, FAS signaling pathway ( CD95 ), HIV-I Nef: negative effector of Fas and TNF, Induction of apoptosis through DR3 and DR4/5 Death Receptors , NF-kB Signaling Pathway, SODD/TNFR1 Signaling Pathway, TNFR1 Signaling Pathway, Alzheimer's disease, Apoptosis, Chagas disease (American trypanosomiasis), Pathways in cancer, RI…
259	< 1e-07	47.461	100	150.74	226.85	129.39	38.17	DDAH2	AF070667	DDAH2
4420	0.0005902	5.91	100	150.59	169.51	166.69	137.83	GPS2	U28963	GPS2
4294	0.000429	6.144	100	150.55	165.37	152.81	129.44	MAPK3	M84490	MAPK3	Agrin in Postsynaptic Differentiation, Angiotensin II mediated activation of JNK Pathway via Pyk2 dependent signaling, Aspirin Blocks Signaling Pathway Involved in Platelet Activation, BCR Signaling Pathway, Bioactive Peptide Induced Signaling Pathway, Cadmium induces DNA synthesis and proliferation in macrophages, CCR3 signaling in Eosinophils, Ceramide Signaling Pathway, CXCR4 Signaling Pathway…
3043	6.6e-06	9.206	100	150.54	150.35	171.86	219.99	CCNG1	D78341	CCNG1	p53 signaling pathway
41	< 1e-07	27.187	100	150.45	220.48	229.12	246.53	AMD1	M88006	AMD1	Arginine and proline metabolism, Cysteine and methionine metabolism, Metabolic pathways
3870	0.0001214	7.068	100	150.45	161.12	154.2	123.29	ASB8	AK024908	ASB8
1871	< 1e-07	13.937	100	150.4	154.68	170.04	99.58	CETN2	X72964	CETN2	Nucleotide excision repair
213	< 1e-07	18.322	100	150.19	149.1	139.56	104.44	COPA	U24105	COPA	ADP-Ribosylation Factor
4428	0.0006	5.898	99	150.12	152.7	173.25	195.1	MDH2		MDH2	Citrate cycle (TCA cycle), Glyoxylate and dicarboxylate metabolism, Metabolic pathways, Pyruvate metabolism
746	< 1e-07	24.873	100	150.12	142.42	123.11	79.47	ORMDL2	AF395707	ORMDL2
2758	1.8e-06	10.156	100	150.09	170.38	187.97	168.32	RPL28	U14969	RPL28	Ribosome
3228	1.28e-05	8.717	100	149.91	173.93	192.45	217.33	DARS	J05032	DARS	Aminoacyl-tRNA biosynthesis
687	< 1e-07	22.565	100	149.59	137.75	121.94	95.49	NCOA3	AF012108	NCOA3
1784	< 1e-07	14.438	100	149.55	112.03	92.54	303.71	GZMB	BC030195	GZMB	Apoptotic DNA fragmentation and tissue homeostasis, Caspase Cascade in Apoptosis, CTL mediated immune response against target cells , D4-GDI Signaling Pathway, Granzyme A mediated Apoptosis Pathway, Allograft rejection, Autoimmune thyroid disease, Graft-versus-host disease, Natural killer cell mediated cytotoxicity, Type I diabetes mellitus
2390	3e-07	11.541	100	149.25	177.27	160.64	123.09	TMEM43	BC008054	TMEM43
60	< 1e-07	19.685	100	147.65	154.14	164.67	307.43	ARHGEF3	AB209661	ARHGEF3
763	< 1e-07	18.26	100	147.51	113.46	86.92	143.64	PARP8	AL834477	PARP8
3269	1.51e-05	8.599	100	147.32	165.18	158.83	128.99	MRPS10		MRPS10
4533	0.0008045	5.683	90	146.64	127.76	128.92	115.06	GNPAT	AF043937	GNPAT	Glycerophospholipid metabolism, Peroxisome
4477	0.0006969	5.788	96	146.41	175.55	161.48	182.74	ELOVL5	AF052129	ELOVL5	Biosynthesis of unsaturated fatty acids
172	< 1e-07	29.514	100	146.4	122.85	109.56	88.34	CDC40	AF015044	CDC40	Spliceosome
3158	1e-05	8.897	100	146.32	112.38	130.19	178.05	MDH1		MDH1	Malate-aspartate shuttle, Shuttle for transfer of acetyl groups from mitochondria to the cytosol, Citrate cycle (TCA cycle), Glyoxylate and dicarboxylate metabolism, Metabolic pathways, Proximal tubule bicarbonate reclamation, Pyruvate metabolism
2026	< 1e-07	13.177	100	146.21	170.54	153.79	107.8	SDHD	AB006202	SDHD	Electron Transport Reaction in Mitochondria, Alzheimer's disease, Citrate cycle (TCA cycle), Huntington's disease, Metabolic pathways, Oxidative phosphorylation, Parkinson's disease
1050	< 1e-07	18.418	100	146.16	175.02	145.5	108.27	SPG21	AF208861	SPG21
4065	0.0002105	6.665	100	146.01	127.49	113.65	115.14	DLD	AB209703	DLD	Citrate cycle (TCA cycle), Glycine, serine and threonine metabolism, Glycolysis / Gluconeogenesis, Metabolic pathways, Pyruvate metabolism, Valine, leucine and isoleucine degradation
919	< 1e-07	19.272	100	145.92	201.46	190.05	248.99	RNF44	AB029023	RNF44
3297	1.68e-05	8.519	100	145.89	108.43	116.59	109.9	CYC1	BC001006	CYC1	Alzheimer's disease, Cardiac muscle contraction, Huntington's disease, Metabolic pathways, Oxidative phosphorylation, Parkinson's disease
1290	< 1e-07	18.048	100	145.72	161.32	228.84	311.5	HLA-DPB1		HLA-DPB1	Allograft rejection, Antigen processing and presentation, Asthma, Autoimmune thyroid disease, Cell adhesion molecules (CAMs), Graft-versus-host disease, Intestinal immune network for IgA production, Leishmaniasis, Phagosome, Rheumatoid arthritis, Staphylococcus aureus infection, Systemic lupus erythematosus, Toxoplasmosis, Type I diabetes mellitus, Viral myocarditis
4498	0.0007333	5.751	94	145.6	115.83	133.64	159.59	STARD7	AF270647	STARD7
298	< 1e-07	23.406	100	145.41	107.25	90.14	81.92	DOK3	AK026223	DOK3
1994	< 1e-07	13.364	100	145.39	110.21	111.53	108.39	PSMB2	D26599	PSMB2	Proteasome
177	< 1e-07	20.8	100	145.25	137.77	110.45	87	CDS2	AF069532	CDS2	Glycerophospholipid metabolism, Metabolic pathways, Phosphatidylinositol signaling system
1472	< 1e-07	16.386	100	145.1	82.21	102.64	98.39	PRDX4	U25182	PRDX4
3880	0.0001247	7.048	100	144.74	130.95	105.59	111.28	SLC35A5	AK000737	SLC35A5
3864	0.0001198	7.078	100	144.59	116.75	115.93	116.88	HSD17B7	AF098786	HSD17B7	Metabolic pathways, Steroid biosynthesis, Steroid hormone biosynthesis
1797	< 1e-07	14.317	100	144.52	103.72	92.24	119.3	ETV6	BC043399	ETV6	Dorso-ventral axis formation
1782	< 1e-07	14.441	100	144.41	141.25	115.15	107.2	AP1G1	Y12226	AP1G1	Lysosome
3441	2.77e-05	8.151	100	144.2	120.29	124.06	101.47	SUB1	X79805	SUB1
494	< 1e-07	20.966	100	144.16	178.36	176.22	155.35	IK	BC051295	IK
652	< 1e-07	48.492	100	142.88	87.37	68.79	69.29	MR1	AF010446	MR1
2680	1.3e-06	10.416	100	142.77	140.37	147.08	106.14	EEF1D	AK024550	EEF1D
453	< 1e-07	40.91	100	142.47	172.7	131.26	79.53	HDAC4	AB006626	HDAC4	CARM1 and Regulation of the Estrogen Receptor, Sumoylation by RanBP2 Regulates Transcriptional Repression
3315	1.79e-05	8.474	100	142.39	165.25	163.67	184.36	KHDRBS1	U78971	KHDRBS1	Regulation of Splicing through Sam68
1293	< 1e-07	17.924	100	142.32	144.33	123.85	86.5	IDH1		IDH1	Citrate cycle (TCA cycle), Glutathione metabolism, Metabolic pathways, Peroxisome
4169	0.0002932	6.422	100	142.13	136.79	119.49	122.07	GPBP1L1		GPBP1L1
3616	5.24e-05	7.684	100	142.1	179.73	151.45	137.57	GMIP	AF132541	GMIP
2218	< 1e-07	12.313	100	141.88	142.93	108.04	95.18	FEM1C		FEM1C
863	< 1e-07	41.788	100	141.86	195.88	215.26	225.88	PTBP1	X60648	PTBP1
715	< 1e-07	28.664	100	141.84	207.79	180.54	144.69	NOTCH1	AF308602	NOTCH1	Presenilin action in Notch and Wnt signaling, Proteolysis and Signaling Pathway of Notch , Segmentation Clock, Dorso-ventral axis formation, Notch signaling pathway, Prion diseases
2091	< 1e-07	12.893	100	141.75	160.67	178.81	222.64	UBP1	AF198487	UBP1
4402	0.0005648	5.942	100	141.51	126.61	116.4	147.98	PHIP	AF310250	PHIP
2162	< 1e-07	12.548	100	141.27	179.98	166.04	122.43	TRAF3IP3		TRAF3IP3
3292	1.64e-05	8.534	100	141.15	143.04	135.56	119.53	SDHB	U17248	SDHB	Electron Transport Reaction in Mitochondria, Alzheimer's disease, Citrate cycle (TCA cycle), Huntington's disease, Metabolic pathways, Oxidative phosphorylation, Parkinson's disease
1373	< 1e-07	17.123	100	141.12	244.63	210.83	295.46	CYP4F3	AB002454	CYP4F3	Arachidonic acid metabolism, Metabolic pathways
4466	0.0006649	5.823	99	141.11	163.72	178.24	156.46	PDHB		PDHB	Butanoate metabolism, Citrate cycle (TCA cycle), Glycolysis / Gluconeogenesis, Metabolic pathways, Pyruvate metabolism, Valine, leucine and isoleucine biosynthesis
2656	1.2e-06	10.492	100	141.03	165.71	144.97	127.01	OSBPL2	AB018315	OSBPL2
3026	6.1e-06	9.258	100	140.97	166.08	139.69	112.92	BCKDK	AF026548	BCKDK
3552	4.25e-05	7.838	100	140.9	84.11	126.63	117.94	TFRC	X01060	TFRC	The role of FYVE-finger proteins in vesicle transport, Endocytosis, Hematopoietic cell lineage, Phagosome
2220	< 1e-07	12.312	100	140.64	128	113.58	83.56	GMFB	M86492	GMFB
2409	3e-07	11.464	100	140.63	205.62	184.32	137.6	ANPEP	M22324	ANPEP	Dendritic cells in regulating TH1 and TH2 Development, SARS Coronavirus Protease, Glutathione metabolism, Hematopoietic cell lineage, Metabolic pathways, Renin-angiotensin system
1772	< 1e-07	14.508	100	140.45	124.83	115.22	102.72	MFAP1		MFAP1
414	< 1e-07	20.974	100	139.92	93.07	118.4	223.61	GIMAP6	AK026343	GIMAP6
2726	1.6e-06	10.266	100	139.77	182.98	189.94	132.52	GLUD1	M20867	GLUD1	Alanine, aspartate and glutamate metabolism, Arginine and proline metabolism, D-Glutamine and D-glutamate metabolism, Metabolic pathways, Nitrogen metabolism, Proximal tubule bicarbonate reclamation
4043	0.0001986	6.708	100	139.64	142.72	121.79	103.93	EGLN1	AJ310543	EGLN1	Pathways in cancer, Renal cell carcinoma
1814	< 1e-07	14.214	100	139.48	170.74	199.37	202.16	TOMM20		TOMM20
3009	5.6e-06	9.327	100	139.39	117.02	88.88	156.03	FAS	M67454	FAS	Antigen Dependent B Cell Activation, Bystander B Cell Activation, CTL mediated immune response against target cells , FAS signaling pathway ( CD95 ), HIV Induced T Cell Apoptosis, HIV-I Nef: negative effector of Fas and TNF, IL-2 Receptor Beta Chain in T cell Activation, Keratinocyte Differentiation, Regulation of transcriptional activity by PML, Stress Induction of HSP Regulation, African trypan…
973	< 1e-07	19.405	100	139.32	181.67	149.75	95.85	SDHC	D49737	SDHC	Electron Transport Reaction in Mitochondria, Alzheimer's disease, Citrate cycle (TCA cycle), Huntington's disease, Metabolic pathways, Oxidative phosphorylation, Parkinson's disease
25	< 1e-07	25.568	100	139.19	99.78	72.9	43.53	ADCY3	AF033861	ADCY3	Bile secretion, Calcium signaling pathway, Chemokine signaling pathway, Dilated cardiomyopathy, Gap junction, Gastric acid secretion, GnRH signaling pathway, Melanogenesis, Olfactory transduction, Oocyte meiosis, Pancreatic secretion, Progesterone-mediated oocyte maturation, Purine metabolism, Salivary secretion, Vascular smooth muscle contraction, Vasopressin-regulated water reabsorption, Vibrio…
1173	< 1e-07	21.227	100	138.39	113.08	104.02	103.91	TXNL1	AF003938	TXNL1
2716	1.5e-06	10.296	100	138.13	131.66	124.65	106.08	COPE	AJ131182	COPE
289	< 1e-07	34.834	100	137.86	91.37	77.23	56.81	DNAJC3	U28424	DNAJC3	Double Stranded RNA Induced Gene Expression, Protein processing in endoplasmic reticulum
2594	9e-07	10.717	100	137.46	129.36	109.85	103.48	STX12	BC046999	STX12	Phagosome
1114	< 1e-07	19.945	100	137.25	131.4	116.88	93.04	TFE3	X96717	TFE3
2539	6e-07	10.919	100	137.05	178.95	169.79	128.83	SUZ12	D63881	SUZ12	The PRC2 Complex Sets Long-term Gene Silencing Through Modification of Histone Tails
1162	< 1e-07	21.485	100	136.96	137.53	141.09	96.77	TTC1	U46570	TTC1
4268	0.0004007	6.194	100	136.73	127.45	107.52	300.79	IFIT3	U52513	IFIT3
853	< 1e-07	19.401	100	136.57	108.3	104.6	74.56	PSMA2	D00760	PSMA2	Proteasome
2508	6e-07	11.037	100	136.55	112.07	113.2	113.49	UBE2D2	L40146	UBE2D2	Protein processing in endoplasmic reticulum, Shigellosis, Ubiquitin mediated proteolysis
2797	2.1e-06	10.037	100	136.5	134.09	128.6	101.42	PSMD13	AB009398	PSMD13	Proteasome
181	< 1e-07	32.913	100	136.47	98.62	94.31	80.19	CEPT1	AF068302	CEPT1	Ether lipid metabolism, Glycerophospholipid metabolism, Metabolic pathways
3562	4.37e-05	7.818	100	136.44	101.65	129.03	126.45	KLHDC2	AK001771	KLHDC2
804	< 1e-07	19.022	100	136.24	112.08	110.21	159.16	PITPNB	D30037	PITPNB
1336	< 1e-07	18.017	100	136.24	101.05	97.6	90.06	SLC35B1	D16978	SLC35B1
148	< 1e-07	19.735	100	136.17	92.08	88.95	83.05	CCT5	D43950	CCT5
2958	4.4e-06	9.505	100	136.11	114	105.74	85.54	MSRA	BC054033	MSRA
2237	1e-07	12.234	100	135.79	159.53	158.44	114.19	PABPN1	AF026029	PABPN1	Polyadenylation of mRNA, mRNA surveillance pathway
1610	< 1e-07	15.506	100	135.73	169.45	151.55	162.98	ASXL2		ASXL2
2336	2e-07	11.736	100	135.68	107.71	100.22	103.59	JOSD1		JOSD1
417	< 1e-07	24.947	100	133.88	207.33	209.85	158.37	GLG1		GLG1	Cell adhesion molecules (CAMs)
2309	2e-07	11.885	100	133.34	163.15	154.47	167.06	SON	AF380181	SON
3833	0.0001093	7.145	100	133.28	112.1	103.96	114.39	DUSP11	AF023917	DUSP11
2337	2e-07	11.735	100	133.27	121.17	107.35	106.57	CALCOCO2	BC004130	CALCOCO2
1822	< 1e-07	14.17	100	133.24	154.32	177.97	166.45	SERBP1	AF151813	SERBP1
2775	2e-06	10.098	100	133.2	81.37	59.91	97.57	CASP5		CASP5	NOD-like receptor signaling pathway
2780	2e-06	10.09	100	133.13	91.17	82.82	70.11	SMPDL3A	AK000184	SMPDL3A
1144	< 1e-07	21.26	100	132.89	148.9	144.49	96.83	TRAPPC3	AF041432	TRAPPC3
251	< 1e-07	25.934	100	132.8	174.03	156.59	92.84	CYB5R1	AF169481	CYB5R1	Amino sugar and nucleotide sugar metabolism
2211	< 1e-07	12.327	100	132.31	105.91	100.43	108.21	NDUFB6	AF035840	NDUFB6	Alzheimer's disease, Huntington's disease, Metabolic pathways, Oxidative phosphorylation, Parkinson's disease
4331	0.000471	6.075	100	132.08	125.82	126.6	252.22	GZMA		GZMA	Granzyme A mediated Apoptosis Pathway, Neuroactive ligand-receptor interaction
1153	< 1e-07	36.473	100	132.07	202.14	186.9	132.69	TRIM8	AF281046	TRIM8
2416	3e-07	11.436	100	132.06	164.89	159.7	139.27	YY1AP1	BC008766	YY1AP1
223	< 1e-07	18.073	100	131.9	102.11	103.27	70.36	COX7B	Z14244	COX7B	Alzheimer's disease, Cardiac muscle contraction, Huntington's disease, Metabolic pathways, Oxidative phosphorylation, Parkinson's disease
1103	< 1e-07	31.148	100	131.63	77.27	87.41	83.84	TBC1D15	AL157464	TBC1D15
2525	6e-07	10.966	100	131.26	112.88	144.05	192.24	PIM2	U77735	PIM2	Acute myeloid leukemia
672	< 1e-07	95.887	100	131.23	252.81	268.17	304.41	MYCBP2	AB020723	MYCBP2
2466	5e-07	11.156	100	131.02	116.09	125.35	93.66	DRG1	AJ005940	DRG1
686	< 1e-07	21.944	100	130.51	188.63	163.89	177.28	NCOA1	U40396	NCOA1	Control of Gene Expression by Vitamin D Receptor, Mechanism of Gene Regulation by Peroxisome Proliferators via PPARa(alpha), Nuclear receptors coordinate the activities of chromatin remodeling complexes and coactivators to facilitate initiation of transcription in carcinoma cells, Role of PPAR-gamma Coactivators in Obesity and Thermogenesis
2870	3.1e-06	9.773	100	130.44	102.64	100.26	128.49	PEX11B	AF093670	PEX11B	Peroxisome
2249	1e-07	12.157	100	130.41	107.44	102.95	120.78	HBP1	BC017069	HBP1
2980	4.9e-06	9.423	100	130.29	112.42	102.65	113.23	C5orf15	AF226055	C5orf15
4558	0.0008531	5.64	89	130.11	130.17	143.02	161.63	EIF2B1	X95648	EIF2B1	VEGF, Hypoxia, and Angiogenesis, RNA transport
14	< 1e-07	18.478	100	130.11	88.7	74.2	90.67	ACSL3	D89053	ACSL3	Adipocytokine signaling pathway, Fatty acid degradation, Metabolic pathways, Peroxisome, PPAR signaling pathway
2521	6e-07	10.996	100	129.96	136.21	131.86	103.07	ETF1	AF095901	ETF1	mRNA surveillance pathway
4547	0.0008227	5.667	94	129.7	153.33	158.29	116.22	SS18L2	AF201950	SS18L2
1632	< 1e-07	15.357	100	129.65	89.41	117.11	156.89	GLO1	L07837	GLO1	Pyruvate metabolism
1834	< 1e-07	14.129	100	129.43	98.5	119.73	147.48	UBE2E3	AB017644	UBE2E3	Protein processing in endoplasmic reticulum, Ubiquitin mediated proteolysis
2799	2.1e-06	10.033	100	129.3	105.28	108.83	142.58	NCK2	AF043119	NCK2	Axon guidance, ErbB signaling pathway, Pathogenic Escherichia coli infection, T cell receptor signaling pathway
2916	3.9e-06	9.602	100	129.19	175.53	171.95	194.8	LPXN	AF062075	LPXN
292	< 1e-07	22.779	100	129.07	156.62	135.32	82.48	DNASE1L1	L40817	DNASE1L1
1701	< 1e-07	14.909	100	128.85	136.79	117.95	80.15	APH1B	AY358698	APH1B
615	< 1e-07	65.84	100	128.83	224.46	228.03	235.19	MBNL1	Y13829	MBNL1
4013	0.0001795	6.782	100	128.77	149.38	144.94	131.47	GATAD2A	AL390164	GATAD2A
3471	3.05e-05	8.08	100	128.54	160.43	149.21	132.19	INPP5D	U57650	INPP5D	B cell receptor signaling pathway, Fc epsilon RI signaling pathway, Fc gamma R-mediated phagocytosis, Insulin signaling pathway, Phosphatidylinositol signaling system
1621	< 1e-07	15.487	100	128.51	100.02	90.19	90.18	STX7	U77942	STX7	Phagosome, SNARE interactions in vesicular transport
1534	< 1e-07	15.98	100	128.49	125.74	116.18	88.8	B3GALT4	Y15061	B3GALT4	Glycosphingolipid biosynthesis - ganglio series, Metabolic pathways
539	< 1e-07	22.125	100	127.91	79.73	83.33	166.53	KIAA0907	BC062637	KIAA0907
2272	1e-07	12.049	100	127.72	155.76	154.89	136.43	SECISBP2	AF380995	SECISBP2
3328	1.87e-05	8.442	100	127.61	164.41	141.19	107.57	ADAM10	AF009615	ADAM10	Generation of amyloid b-peptide by PS1, Alzheimer's disease, Epithelial cell signaling in Helicobacter pylori infection
4255	0.000383	6.227	100	127.05	125.67	116.51	103.68	SMG1	AB061371	SMG1	mRNA surveillance pathway
3927	0.0001438	6.944	100	126.79	104.4	104.23	119.58	PCF11	AB020631	PCF11	mRNA surveillance pathway
3725	7.85e-05	7.387	100	126.74	144.33	130.74	105.58	DHX16	AB001601	DHX16	Spliceosome
440	< 1e-07	25.84	100	126.73	164.95	144.99	75.33	GSR		GSR	Free Radical Induced Apoptosis, Glutathione metabolism
1478	< 1e-07	16.503	100	126.62	167.75	139.14	115.83	USP32	AF533230	USP32
3363	2.15e-05	8.336	100	126.6	112.54	96.03	107.27	TMED5	BC070051	TMED5
1275	< 1e-07	17.45	100	126.53	239.7	250.21	259.47	DPEP2	AJ295149	DPEP2
1016	< 1e-07	36.659	100	126.51	89.89	74.4	61.24	SLC25A20	Y10319	SLC25A20	Mitochondrial Carnitine Palmitoyltransferase (CPT) System
1176	< 1e-07	25.218	100	126.47	165.37	157.98	108.05	UBE2B	M74525	UBE2B	Ubiquitin mediated proteolysis
2038	< 1e-07	13.095	100	126.27	187.3	150.5	157.66	PELI2	AF302502	PELI2
491	< 1e-07	21.202	100	126.09	120.45	94.11	79.87	IFNAR1		IFNAR1	Bone Remodelling, IFN alpha signaling pathway, Cytokine-cytokine receptor interaction, Hepatitis C, Jak-STAT signaling pathway, Natural killer cell mediated cytotoxicity, Osteoclast differentiation, Toll-like receptor signaling pathway
2168	< 1e-07	12.505	100	125.6	212.92	165.98	175.42	FOS	K00650	FOS	B Cell Survival Pathway, BCR Signaling Pathway, Bone Remodelling, Cadmium induces DNA synthesis and proliferation in macrophages, EGF Signaling Pathway, EPO Signaling Pathway, Fc Epsilon Receptor I Signaling in Mast Cells, IGF-1 Signaling Pathway, IL 2 signaling pathway, IL 3 signaling pathway, IL 6 signaling pathway, IL-2 Receptor Beta Chain in T cell Activation, Inhibition of Cellular Prolifera…
2356	2e-07	11.658	100	124.94	95.57	93.53	86.29	ENY2		ENY2
691	< 1e-07	55.895	100	124.88	98.03	72.9	41.18	NDUFAF1	AF151823	NDUFAF1
3444	2.81e-05	8.141	100	124.78	148.79	162.93	119.69	WNK1	AJ296290	WNK1
2925	4e-06	9.581	100	124.69	130.91	120.82	340.39	HERC5	AB027289	HERC5
2063	< 1e-07	12.982	100	124.64	101.11	135.61	182.94	DCK	M60527	DCK	Metabolic pathways, Purine metabolism, Pyrimidine metabolism
278	< 1e-07	42.471	100	124.6	197.3	189.09	164.71	DIAPH1	BC007411	DIAPH1	Erk and PI-3 Kinase Are Necessary for Collagen Binding in Corneal Epithelia, Rho cell motility signaling pathway, Role of MAL in Rho-Mediated Activation of SRF, Focal adhesion, Regulation of actin cytoskeleton, Shigellosis
3116	9.1e-06	8.972	100	124.41	140.26	127.44	102.01	NSFL1C	AF112211	NSFL1C	Protein processing in endoplasmic reticulum
1916	< 1e-07	13.746	100	124.12	130.56	152.44	179.59	RPL37A		RPL37A	Ribosome
4017	0.0001811	6.775	100	124.08	110.98	99.1	89.41	ALAS1	X56351	ALAS1	Hemoglobin Chaperone, Glycine, serine and threonine metabolism, Metabolic pathways, Porphyrin and chlorophyll metabolism
857	< 1e-07	23.309	100	124.08	92.65	89.69	72.77	PSMB5	D29011	PSMB5	Antigen Processing and Presentation, Proteasome
2927	4e-06	9.575	100	123.42	190.62	177.49	156.09	MCOLN1	AF249319	MCOLN1	Lysosome
374	< 1e-07	42.125	100	123.32	264.73	258.23	242.08	FLNA	X70082	FLNA	Focal adhesion, MAPK signaling pathway
2534	6e-07	10.935	100	123.11	118.76	138.47	199.02	SATB1		SATB1
1795	< 1e-07	14.333	100	122.97	137.2	119.11	100.92	SYF2	AF273089	SYF2	Spliceosome
3764	8.92e-05	7.294	100	122.86	110.65	98.72	103.07	GNA13	L22075	GNA13	PKC-catalyzed phosphorylation of inhibitory phosphoprotein of myosin phosphatase, Thrombin signaling and protease-activated receptors, Long-term depression, Regulation of actin cytoskeleton, Vascular smooth muscle contraction
669	< 1e-07	22.922	100	122.78	84.79	80.84	91.97	MXD3	BC000745	MXD3
231	< 1e-07	19.635	100	122.71	118.49	95.57	86.75	CRK	D10656	CRK	CXCR4 Signaling Pathway, Signaling of Hepatocyte Growth Factor Receptor, Bacterial invasion of epithelial cells, Chemokine signaling pathway, Chronic myeloid leukemia, ErbB signaling pathway, Fc gamma R-mediated phagocytosis, Focal adhesion, Insulin signaling pathway, MAPK signaling pathway, Neurotrophin signaling pathway, Pathways in cancer, Regulation of actin cytoskeleton, Renal cell carcinoma…
3776	9.29e-05	7.264	100	122.53	94.75	117.6	105.76	DCXR	AB013846	DCXR	Metabolic pathways, Pentose and glucuronate interconversions
1085	< 1e-07	53.766	100	122.46	142.01	113.75	36.21	SULT1B1	D89479	SULT1B1
1669	< 1e-07	15.147	100	122.35	141.53	119.05	96.61	MTMR3	U58034	MTMR3
1119	< 1e-07	23.312	100	122.33	83.83	81.8	96.64	TIA1		TIA1	West Nile Virus
1061	< 1e-07	34.527	100	122.32	173.61	170.54	185.17	SRRM1	AF048977	SRRM1	mRNA surveillance pathway, RNA transport
737	< 1e-07	21.171	100	122.26	135.38	125.55	86.82	NUP214	X64228	NUP214	Mechanism of Protein Import into the Nucleus, RNA transport
3672	6.62e-05	7.512	100	122.22	144.77	140.34	141.6	DDX3X	U50553	DDX3X	RIG-I-like receptor signaling pathway
3669	6.56e-05	7.52	100	122.15	115.07	102.98	103.79	USP8	D29956	USP8	Endocytosis
2331	2e-07	11.749	100	121.94	166.18	153.49	145.8	GLB1	M22590	GLB1	Galactose metabolism, Glycosaminoglycan degradation, Glycosphingolipid biosynthesis - ganglio series, Lysosome, Metabolic pathways, Other glycan degradation, Sphingolipid metabolism
2222	1e-07	12.292	100	121.6	107.96	102.31	93.76	TES	AJ250865	TES
3098	8.5e-06	9.024	100	121.59	100.13	93.77	93.32	PRPF38B	AL833950	PRPF38B	Spliceosome
2014	< 1e-07	13.242	100	121.56	164.01	150.22	157.51	CEP350	AF287356	CEP350
541	< 1e-07	22.915	100	121.28	141.23	107.86	67.55	KIF1B	AF257176	KIF1B
409	< 1e-07	34.454	100	121.19	200.82	178.44	77.13	GCLM	L35546	GCLM	Glutathione metabolism, Metabolic pathways
2596	9e-07	10.706	100	120.8	151.07	146.62	123.51	SMAP1	AK023221	SMAP1	Endocytosis
3902	0.0001312	7.011	100	120.35	135.8	133.61	110.69	SPOP	AJ000644	SPOP
2546	7e-07	10.883	100	120.19	101.68	110.41	92.63	EIF5	U49436	EIF5	Eukaryotic protein translation, Regulation of eIF2, RNA transport
3991	0.0001722	6.812	100	120.03	92.21	101.47	108.57	MORF4L2	AF100620	MORF4L2
2333	2e-07	11.742	100	119.65	119.91	115.79	91.94	DCTN2	U50733	DCTN2	Huntington's disease, Vasopressin-regulated water reabsorption
3749	8.7e-05	7.312	100	119.49	122.88	114.32	89.93	TCEB1	L34587	TCEB1	Pathways in cancer, Renal cell carcinoma, Ubiquitin mediated proteolysis
2570	8e-07	10.793	100	119.48	113.64	113.67	87.48	WDR13	AF329819	WDR13
1438	< 1e-07	16.675	100	119.43	131.12	101.21	77.02	NEU1	AF040958	NEU1	Lysosome, Other glycan degradation, Sphingolipid metabolism
2132	< 1e-07	12.704	100	119.4	125.45	113.86	93.18	TOR1A	AF007871	TOR1A
2658	1.2e-06	10.485	100	119.3	104.19	97.31	124.7	CAPN1	X04366	CAPN1	Deregulation of CDK5 in Alzheimers Disease, Integrin Signaling Pathway, mCalpain and friends in Cell motility, uCalpain and friends in Cell spread, Alzheimer's disease, Apoptosis, Protein processing in endoplasmic reticulum
1093	< 1e-07	24.603	100	119.22	166.39	151.13	147.71	TACC1	AF049910	TACC1
4451	0.0006324	5.859	99	119.16	97.88	111.43	100.71	ATP5G3	BC106881	ATP5G3	Alzheimer's disease, Huntington's disease, Metabolic pathways, Oxidative phosphorylation, Parkinson's disease
2843	2.8e-06	9.848	100	118.82	103.93	99.72	79.38	GNA15		GNA15	fMLP induced chemokine gene expression in HMC-1 cells, Amoebiasis, Calcium signaling pathway, Chagas disease (American trypanosomiasis)
2920	3.9e-06	9.596	100	118.79	117.66	114.2	82.7	NDUFS2	BC008868	NDUFS2	Alzheimer's disease, Huntington's disease, Metabolic pathways, Oxidative phosphorylation, Parkinson's disease
720	< 1e-07	23.182	100	118.75	128.12	113.28	83.16	NPEPPS	Y07701	NPEPPS
2866	3e-06	9.79	100	118.66	102.33	103.81	90.79	SUMO1	U38784	SUMO1	Basic Mechanisms of SUMOylation, Regulation of transcriptional activity by PML, Role of Parkin in the Ubiquitin-Proteasomal Pathway, SUMOylation as a mechanism to modulate CtBP-dependent gene responses, Sumoylation by RanBP2 Regulates Transcriptional Repression, RNA transport
1545	< 1e-07	15.933	100	118.59	159.44	227.54	214.12	PTPRCAP		PTPRCAP
2069	< 1e-07	12.959	100	118.24	136.63	143.86	166	ANAPC5	AF191339	ANAPC5	Cell cycle, Oocyte meiosis, Progesterone-mediated oocyte maturation, Ubiquitin mediated proteolysis
240	< 1e-07	37.267	100	118.07	165.32	166.27	178.6	CTCF	U25435	CTCF	CTCF: First Multivalent Nuclear Factor
2808	2.3e-06	9.994	100	117.84	75.6	103	128.78	BIRC3	L49432	BIRC3	Caspase Cascade in Apoptosis, HIV-I Nef: negative effector of Fas and TNF, Induction of apoptosis through DR3 and DR4/5 Death Receptors , Role of Mitochondria in Apoptotic Signaling, SODD/TNFR1 Signaling Pathway, Apoptosis, Focal adhesion, NOD-like receptor signaling pathway, Pathways in cancer, Small cell lung cancer, Toxoplasmosis, Ubiquitin mediated proteolysis
2135	< 1e-07	12.69	100	117.73	136.51	140.8	115.13	BECN1	AF077301	BECN1	Regulation of autophagy
573	< 1e-07	24.481	100	117.31	117.24	83.31	43.25	LIN7A	AF028826	LIN7A	Chaperones modulate interferon Signaling Pathway
3303	1.7e-05	8.511	100	117.29	131.91	131.47	102.43	CCDC69		CCDC69
3992	0.0001724	6.811	100	116.79	127.07	123.16	88.48	KLHDC3	AB055925	KLHDC3
471	< 1e-07	23.833	100	116.74	54.34	102.98	234.89	HLA-DMB		HLA-DMB	Allograft rejection, Antigen processing and presentation, Asthma, Autoimmune thyroid disease, Cell adhesion molecules (CAMs), Graft-versus-host disease, Intestinal immune network for IgA production, Leishmaniasis, Phagosome, Rheumatoid arthritis, Staphylococcus aureus infection, Systemic lupus erythematosus, Toxoplasmosis, Type I diabetes mellitus, Viral myocarditis
393	< 1e-07	28.028	100	116.61	69.83	44.19	36.52	G0S2		G0S2
2012	< 1e-07	13.243	100	116.6	105.33	89.94	86.59	GSK3B	BC012760	GSK3B	ALK in cardiac myocytes, Cell Cycle: G1/S Check Point , Deregulation of CDK5 in Alzheimers Disease, Inactivation of Gsk3 by AKT causes accumulation of b-catenin in Alveolar Macrophages, Multi-step Regulation of Transcription by Pitx2, NFAT and Hypertrophy of the heart (Transcription in the broken heart), Phosphoinositides and their downstream targets., Presenilin action in Notch and Wnt signaling…
1742	< 1e-07	14.682	100	116.44	147.8	138	134.3	SEC24C	D38555	SEC24C	Protein processing in endoplasmic reticulum
2118	< 1e-07	12.761	100	116.42	113.84	92.24	79.71	SLC12A6	AF108831	SLC12A6
4310	0.0004422	6.121	100	116.41	121.22	92.74	89.95	RAB33B	AF350420	RAB33B
3062	7.1e-06	9.147	100	116.4	143.71	136.07	117.29	SNRK	D43636	SNRK
118	< 1e-07	30.166	100	116.35	76.34	66.95	75.75	C1GALT1	AF155582	C1GALT1	Metabolic pathways, Mucin type O-Glycan biosynthesis
2595	9e-07	10.712	100	116.17	114.74	100.63	84.54	IMPDH1		IMPDH1	Drug metabolism - other enzymes, Metabolic pathways, Purine metabolism
4364	0.0005186	6.005	99	115.84	95.99	78.53	139.27	DDX58	AF038963	DDX58	Cytosolic DNA-sensing pathway, Hepatitis C, RIG-I-like receptor signaling pathway
4606	0.0009742	5.543	59	115.8	137.3	160.91	150.72	LIPA	M74775	LIPA	Lysosome, Steroid biosynthesis
1719	< 1e-07	14.828	100	115.77	157.74	139.15	93.84	DHRS1	AK058159	DHRS1
1734	< 1e-07	14.714	100	115.7	166.48	173.7	130.81	ANXA6	J03578	ANXA6
1725	< 1e-07	14.783	100	115.23	89.26	75.26	80.69	ELMO2	AF398886	ELMO2
2692	1.3e-06	10.39	100	115.21	83.09	95.89	110.24	DDX1	X70649	DDX1
2621	1e-06	10.613	100	115.08	151.87	120.52	105.09	PXN	U14588	PXN	Bacterial invasion of epithelial cells, Chemokine signaling pathway, Focal adhesion, Leukocyte transendothelial migration, Regulation of actin cytoskeleton, VEGF signaling pathway
932	< 1e-07	26.717	100	114.79	203.63	243.12	145.08	RPL26		RPL26	Ribosome
342	< 1e-07	21.196	100	114.73	162.01	218.52	289.14	EVL	AF112209	EVL
1756	< 1e-07	14.623	100	114.37	90.01	82.9	122.4	EPM2AIP1	AB018309	EPM2AIP1
1390	< 1e-07	16.959	100	114.32	95.97	87.51	80.5	NANS	AF161387	NANS	Amino sugar and nucleotide sugar metabolism, Metabolic pathways
4528	0.0007989	5.688	91	114.26	108.89	121.66	89.64	NDUFS6	BC038664	NDUFS6	Alzheimer's disease, Huntington's disease, Metabolic pathways, Oxidative phosphorylation, Parkinson's disease
2795	2.1e-06	10.037	100	114.08	100.6	94.18	73.01	TMCO1	AB020980	TMCO1
4595	0.0009359	5.572	69	113.96	104.15	93.99	113.19	ATXN7	AJ000517	ATXN7
4021	0.0001839	6.764	100	113.94	123.23	104.81	99.42	TLE4	M99439	TLE4
2949	4.3e-06	9.527	100	113.61	92.47	92.87	98.3	COX17	L77701	COX17	Metabolic pathways, Oxidative phosphorylation
2934	4.1e-06	9.565	100	113.58	89	85.56	87.69	ANKRD49	AF025354	ANKRD49
3693	6.96e-05	7.476	100	113.51	146.92	146.38	122.69	PPP1R15A	U83981	PPP1R15A	Protein processing in endoplasmic reticulum
665	< 1e-07	30.663	100	113.46	72.79	68.69	75.46	MTHFD2	X16396	MTHFD2	Metabolic pathways, One carbon pool by folate
338	< 1e-07	28.089	100	113.37	82.56	68.51	61.79	ERGIC2	AF216751	ERGIC2
3256	1.44e-05	8.633	100	113.31	79.59	124.74	85.25	REXO2	AF151872	REXO2	Ribosome biogenesis in eukaryotes
1783	< 1e-07	14.437	100	113.18	149.67	135.79	100.41	DYNC1LI1	AF078849	DYNC1LI1	Phagosome, Vasopressin-regulated water reabsorption
4010	0.0001784	6.786	100	112.97	128.78	101.57	88.57	HIST1H2BC	Z80783	HIST1H2BC	Systemic lupus erythematosus
4000	0.0001746	6.802	100	112.43	118.79	109.75	88.07	DR1	M97388	DR1
517	< 1e-07	23.066	100	112.38	87.08	74.99	69.38	IRAK4	AF155118	IRAK4	Apoptosis, Chagas disease (American trypanosomiasis), Leishmaniasis, Neurotrophin signaling pathway, Toll-like receptor signaling pathway, Toxoplasmosis
2629	1e-06	10.595	100	112.3	94.66	81.77	86.48	ZDHHC17	AB023163	ZDHHC17
2330	2e-07	11.75	100	112.22	102.87	87.95	82.71	EIF4G3	AF012072	EIF4G3	Eukaryotic protein translation, Internal Ribosome entry pathway, mTOR Signaling Pathway, Regulation of eIF4e and p70 S6 Kinase, RNA transport, Viral myocarditis
2975	4.8e-06	9.438	100	112.16	137.04	118.09	101.58	ZFAND3	AK023284	ZFAND3
3791	9.68e-05	7.234	100	112.12	145.04	136.31	114.19	PPM1F	D13640	PPM1F
2770	1.9e-06	10.106	100	112.04	148.53	148.37	133.66	KLHL21	AK090472	KLHL21
2377	3e-07	11.572	100	111.86	78.3	61.58	44.47	PFKFB2		PFKFB2	Fructose and mannose metabolism
3993	0.0001725	6.811	100	111.22	96.12	97.12	93.79	ATPIF1	AL050386	ATPIF1
1219	< 1e-07	30.131	100	110.94	112.85	98.03	59.3	ZDHHC3	AF247703	ZDHHC3
1988	< 1e-07	13.433	100	110.93	118.97	127.14	73.59	NDUFS3	AF067139	NDUFS3	Alzheimer's disease, Huntington's disease, Metabolic pathways, Oxidative phosphorylation, Parkinson's disease
1561	< 1e-07	15.885	100	110.14	110.42	106.38	64.8	ETFB	X71129	ETFB
304	< 1e-07	21.211	100	110.13	109.5	84.57	55.39	DUSP3	BC035701	DUSP3	MAPK signaling pathway
4387	0.0005439	5.97	100	110.11	130.9	137.5	139.29	ECHS1		ECHS1	beta-Alanine metabolism, Butanoate metabolism, Fatty acid degradation, Fatty acid elongation, Lysine degradation, Metabolic pathways, Propanoate metabolism, Tryptophan metabolism, Valine, leucine and isoleucine degradation
1976	< 1e-07	13.481	100	109.79	101.37	82.06	72.02	RNASEL	L10381	RNASEL	Hepatitis C
579	< 1e-07	22.422	100	109.7	112.08	104.36	75.15	LRCH4	AF053356	LRCH4
3320	1.81e-05	8.465	100	109.58	88.3	80.51	98.07	ANXA4	M82809	ANXA4
11	< 1e-07	36.828	100	109.26	167.38	157.6	153.09	ACLY	X64330	ACLY	Shuttle for transfer of acetyl groups from mitochondria to the cytosol, Citrate cycle (TCA cycle), Metabolic pathways
192	< 1e-07	58.279	100	109.25	212.36	229.18	249.08	CIRBP	D78134	CIRBP
22	< 1e-07	38.348	100	109.17	144.33	108.01	58.9	ADAM17	U69611	ADAM17	g-Secretase mediated ErbB4 Signaling Pathway , Presenilin action in Notch and Wnt signaling, Proteolysis and Signaling Pathway of Notch , Alzheimer's disease, Epithelial cell signaling in Helicobacter pylori infection, Notch signaling pathway
3115	9e-06	8.974	100	108.69	127.14	107.06	88.49	SLCO3A1	AB031050	SLCO3A1
2938	4.1e-06	9.558	100	108.68	132.73	112.79	84	PIK3CB		PIK3CB	Acute myeloid leukemia, Aldosterone-regulated sodium reabsorption, Amoebiasis, Apoptosis, B cell receptor signaling pathway, Bacterial invasion of epithelial cells, Carbohydrate digestion and absorption, Chagas disease (American trypanosomiasis), Chemokine signaling pathway, Chronic myeloid leukemia, Colorectal cancer, Endometrial cancer, ErbB signaling pathway, Fc epsilon RI signaling pathway, F…
1554	< 1e-07	15.813	100	108.66	112.92	102.04	60.79	ATP6V1C1	X69151	ATP6V1C1	Collecting duct acid secretion, Epithelial cell signaling in Helicobacter pylori infection, Metabolic pathways, Oxidative phosphorylation, Phagosome, Rheumatoid arthritis, Vibrio cholerae infection
3457	2.93e-05	8.11	100	108.63	163.58	190.17	274.85	TGFBI	M77349	TGFBI
2806	2.3e-06	9.995	100	108.61	103.27	91.01	79.18	NR1H2	U14534	NR1H2
1305	< 1e-07	17.69	100	108.39	145.89	148.06	125.84	NUP153	Z25535	NUP153	Mechanism of Protein Import into the Nucleus, RNA transport
1273	< 1e-07	17.307	100	108.31	133.96	115.49	88.3	DHRS7	AF151844	DHRS7
520	< 1e-07	21.432	100	108.16	167.26	148.43	106.41	ITGA5		ITGA5	Arrhythmogenic right ventricular cardiomyopathy (ARVC), Bacterial invasion of epithelial cells, Dilated cardiomyopathy, ECM-receptor interaction, Focal adhesion, Hematopoietic cell lineage, Hypertrophic cardiomyopathy (HCM), Phagosome, Regulation of actin cytoskeleton, Shigellosis
1889	< 1e-07	13.87	100	108.04	86.96	85.46	71.08	PSMD10	AB009619	PSMD10
1571	< 1e-07	15.823	100	108.03	150.09	120.83	101.47	TBL1X	Y12781	TBL1X	Wnt signaling pathway
2197	< 1e-07	12.37	100	108.01	126.12	113.74	91.62	PROSC	AB018566	PROSC
1095	< 1e-07	26.947	100	107.74	97.29	80.25	61.14	TAF12	BC011986	TAF12	Basal transcription factors
1729	< 1e-07	14.755	100	107.55	142.32	128.53	105.18	RAD23B		RAD23B	Nucleotide excision repair, Protein processing in endoplasmic reticulum
2545	7e-07	10.887	100	107.08	81.56	70.54	93.26	IMPA1		IMPA1	Inositol phosphate metabolism, Metabolic pathways, Phosphatidylinositol signaling system
781	< 1e-07	36.34	100	106.78	60.73	52.47	37.49	PECR	AF119841	PECR	Biosynthesis of unsaturated fatty acids, Peroxisome
726	< 1e-07	31.255	100	106.75	73.84	75.48	67.92	NRAS	BC005219	NRAS	Acute myeloid leukemia, Axon guidance, B cell receptor signaling pathway, Bladder cancer, Chemokine signaling pathway, Chronic myeloid leukemia, Endometrial cancer, ErbB signaling pathway, Fc epsilon RI signaling pathway, Gap junction, Glioma, GnRH signaling pathway, Hepatitis C, Insulin signaling pathway, Long-term depression, Long-term potentiation, MAPK signaling pathway, Melanogenesis, Melano…
484	< 1e-07	21.248	100	106.65	82.68	74.94	74.03	HTRA2		HTRA2	Parkinson's disease
847	< 1e-07	82.577	100	106.64	211.98	218.04	247.59	PRPF8	AB007510	PRPF8	Spliceosome
716	< 1e-07	22.348	100	106.4	157.65	126.67	113.34	NOTCH2	AF315356	NOTCH2	Segmentation Clock, Dorso-ventral axis formation, Notch signaling pathway
3066	7.2e-06	9.142	100	106.36	95.15	77.5	75.07	CEACAM3	E03349	CEACAM3
3227	1.28e-05	8.718	100	106.33	129.62	113.55	81.1	CIDEB	AF190901	CIDEB
2083	< 1e-07	12.919	100	106.19	139.7	123.29	115.15	PAFAH1B1	L25107	PAFAH1B1	Lissencephaly gene (LIS1) in neuronal migration and development, Ether lipid metabolism, Metabolic pathways
3187	1.08e-05	8.846	100	106.15	112.03	114.58	152.02	LRRC47	AB033011	LRRC47
4538	0.0008103	5.678	94	106.07	116.31	107.2	146.4	TOPBP1	AB019397	TOPBP1
1264	< 1e-07	17.955	100	106.06	79.39	103.25	137.11	CDC16	U18291	CDC16	Cell cycle, Oocyte meiosis, Progesterone-mediated oocyte maturation, Ubiquitin mediated proteolysis
2015	< 1e-07	13.239	100	106.05	92.29	84.42	83.7	SUV420H1	AL512763	SUV420H1	Lysine degradation
2394	3e-07	11.522	100	105.86	140.74	123.93	104.22	ELOVL1	AK001653	ELOVL1
2540	6e-07	10.918	100	105.57	120.08	93.41	75.52	RIN3	BC025248	RIN3
1120	< 1e-07	21.486	100	105.45	50.25	55.77	48.1	TIMM10	AF152354	TIMM10
2056	< 1e-07	13.006	100	104.84	71.26	72.94	82.82	CRELD2	BC050675	CRELD2
2081	< 1e-07	12.919	100	104.74	115.9	145.75	261.75	CD2	BC033583	CD2	Dendritic cells in regulating TH1 and TH2 Development, IL 17 Signaling Pathway, NO2-dependent IL 12 Pathway in NK cells, Stathmin and breast cancer resistance to antimicrotubule agents, T Cytotoxic Cell Surface Molecules, T Helper Cell Surface Molecules, Cell adhesion molecules (CAMs), Hematopoietic cell lineage
3821	0.0001065	7.164	100	104.74	96.37	66.56	75.55	ZC3H12A		ZC3H12A
4608	0.000983	5.536	46	104.73	93.46	79.14	71.81	RNF146	AK027558	RNF146
2960	4.4e-06	9.497	100	104.66	121.28	107.74	90.31	ATP2B4	M25874	ATP2B4	Calcium signaling pathway, Pancreatic secretion, Salivary secretion
2909	3.7e-06	9.635	100	104.47	98.17	162.75	198.08	MYL4		MYL4
3958	0.000154	6.894	100	104.43	83.18	125.27	146.89	MAL		MAL	Role of MAL in Rho-Mediated Activation of SRF
403	< 1e-07	44.026	100	104.28	204.83	158.61	68.16	GAS7	AB007854	GAS7
3820	0.0001063	7.166	100	104.13	126.45	121.84	121.72	IRAK1	L76191	IRAK1	Signal transduction through IL1R, Apoptosis, Chagas disease (American trypanosomiasis), Leishmaniasis, Neurotrophin signaling pathway, Toll-like receptor signaling pathway, Toxoplasmosis
1930	< 1e-07	13.695	100	104.13	86.7	82.43	86.18	RAP1A	BC014086	RAP1A	Integrin Signaling Pathway, Signaling of Hepatocyte Growth Factor Receptor, Chemokine signaling pathway, Focal adhesion, Leukocyte transendothelial migration, Long-term potentiation, MAPK signaling pathway, Neurotrophin signaling pathway, Pancreatic secretion, Renal cell carcinoma
3326	1.84e-05	8.45	100	104.12	124.34	109.67	83.21	OSBPL11	AF392454	OSBPL11
906	< 1e-07	40.216	100	103.85	82.13	75.88	64.2	RER1	AF157324	RER1
2510	6e-07	11.024	100	103.81	117.36	113.35	90.17	CDV3	AK096865	CDV3
1579	< 1e-07	15.782	100	103.68	131.21	149.58	152.22	LPIN2	D87436	LPIN2
2641	1.1e-06	10.533	100	103.44	141.58	126.85	89.73	TSNAX	X95073	TSNAX
831	< 1e-07	21.323	100	103.29	147.57	146.12	140.52	PPP2R1A		PPP2R1A	Chagas disease (American trypanosomiasis), Hepatitis C, Long-term depression, mRNA surveillance pathway, Oocyte meiosis, TGF-beta signaling pathway, Tight junction, Wnt signaling pathway
3676	6.69e-05	7.504	100	103.03	134.68	128.13	144.2	C14orf159	AK097294	C14orf159
1767	< 1e-07	14.521	100	102.88	84.87	75.23	62.54	MEF2A		MEF2A
2706	1.4e-06	10.324	100	102.84	77.42	75.81	98.97	FAM111A	AK092953	FAM111A
1024	< 1e-07	18.176	100	102.69	82.44	75.72	66.09	SLC36A1	AK057340	SLC36A1	Protein digestion and absorption
3034	6.4e-06	9.228	100	102.2	115.61	108.47	89.48	CTNNA1	D13866	CTNNA1	Cell to Cell Adhesion Signaling, Adherens junction, Arrhythmogenic right ventricular cardiomyopathy (ARVC), Bacterial invasion of epithelial cells, Endometrial cancer, Leukocyte transendothelial migration, Pathways in cancer, Tight junction
1469	< 1e-07	16.561	100	102.19	148.69	133.16	117.34	NDE1	AF124431	NDE1
2255	1e-07	12.104	100	102.05	136.01	118.52	94.97	ABHD5	AF007132	ABHD5
1283	< 1e-07	17.562	100	102.03	116.19	84.77	51.19	FCAR	X54150	FCAR	Phagosome, Staphylococcus aureus infection
685	< 1e-07	21.318	100	101.97	113.76	139.61	163.3	NCL		NCL	SARS Coronavirus Protease, Pathogenic Escherichia coli infection
3928	0.0001439	6.943	100	101.91	152.07	153.89	147.97	HMOX1		HMOX1	IL-10 Anti-inflammatory Signaling Pathway, Oxidative Stress Induced Gene Expression Via Nrf2, Porphyrin and chlorophyll metabolism
83	< 1e-07	36.112	100	101.85	166.36	126.3	95.82	ATXN1	X79204	ATXN1
2233	1e-07	12.26	100	101.8	71.19	78.33	75.39	CACYBP	BC022352	CACYBP	Wnt signaling pathway
761	< 1e-07	47.703	100	101.73	154.17	130.41	97.07	PAK2	U24153	PAK2	Agrin in Postsynaptic Differentiation, FAS signaling pathway ( CD95 ), Fc Epsilon Receptor I Signaling in Mast Cells, HIV-I Nef: negative effector of Fas and TNF, MAPKinase Signaling Pathway, TNFR1 Signaling Pathway, Axon guidance, ErbB signaling pathway, Focal adhesion, MAPK signaling pathway, Regulation of actin cytoskeleton, Renal cell carcinoma, T cell receptor signaling pathway
2710	1.5e-06	10.321	100	101.66	80.53	81.75	76.53	HPRT1	M26434	HPRT1	Drug metabolism - other enzymes, Metabolic pathways, Purine metabolism
4156	0.0002816	6.452	100	101.62	231.13	316.79	148.27	DEFA4	X65977	DEFA4
1042	< 1e-07	28.429	100	101.61	74.8	73.77	60.47	SNF8	AF156102	SNF8	Endocytosis
4363	0.0005175	6.006	99	101.59	94.68	83.89	110.14	PPP2R5C	L42375	PPP2R5C	mRNA surveillance pathway, Oocyte meiosis, Wnt signaling pathway
3182	1.07e-05	8.851	100	101.37	137.26	125.81	106.62	TST	Z73420	TST	Cysteine and methionine metabolism, Metabolic pathways, Sulfur relay system
822	< 1e-07	18.822	100	101.14	137.58	158.44	140.84	POLE3	AF261689	POLE3	Base excision repair, DNA replication, Metabolic pathways, Nucleotide excision repair, Purine metabolism, Pyrimidine metabolism
2557	7e-07	10.846	100	101	102.42	87.17	73.3	RAB4B	AF165522	RAB4B
1043	< 1e-07	18.952	100	100.89	73.56	73.76	92.35	SNN	AF030196	SNN
4120	0.000249	6.542	100	100.59	95.29	85.89	82.88	COASY	AF453478	COASY	Metabolic pathways, Pantothenate and CoA biosynthesis
1604	< 1e-07	15.592	100	100.33	105.04	119.72	141.76	RNPS1	AF015608	RNPS1	mRNA surveillance pathway, RNA transport
136	< 1e-07	18.174	100	100.18	91.11	100.3	63.01	CARHSP1	AF115345	CARHSP1
515	< 1e-07	20.805	100	100	223.36	179.16	123.68	IQGAP2	U51903	IQGAP2	Regulation of actin cytoskeleton
2694	1.3e-06	10.385	100	99.96	104.13	83.03	63.64	ACSL4	BC034959	ACSL4	Adipocytokine signaling pathway, Fatty acid degradation, Metabolic pathways, Peroxisome, PPAR signaling pathway
1893	< 1e-07	13.858	100	99.81	93.54	87.28	70.52	MAP2K2	L11285	MAP2K2	Angiotensin II mediated activation of JNK Pathway via Pyk2 dependent signaling, Anthrax Toxin Mechanism of Action, Bioactive Peptide Induced Signaling Pathway, Erk1/Erk2 Mapk Signaling pathway, fMLP induced chemokine gene expression in HMC-1 cells, Human Cytomegalovirus and Map Kinase Pathways, Integrin Signaling Pathway, Links between Pyk2 and Map Kinases, MAPKinase Signaling Pathway, Phosphoryl…
28	< 1e-07	47.331	100	99.31	196.43	232.47	190.06	AES	AK094591	AES
3620	5.28e-05	7.678	100	99.21	106.03	104.34	82.11	SARS	BC009390	SARS	Aminoacyl-tRNA biosynthesis
1149	< 1e-07	25.912	100	98.62	144.27	163.25	178.5	TRIM28		TRIM28
320	< 1e-07	22.521	100	98.4	86.19	82.27	63.96	EIF4E2	AF038957	EIF4E2	Insulin signaling pathway, mTOR signaling pathway, RNA transport
1361	< 1e-07	17.103	100	98.38	95.29	94.45	68.88	BRMS1	AF147350	BRMS1
2159	< 1e-07	12.557	100	98.26	89.07	76.85	72.8	MKLN1	AF047489	MKLN1
4033	0.0001929	6.729	100	98.2	73.79	84.29	102.65	AHR	L19872	AHR	Ahr Signal Transduction Pathway
970	< 1e-07	19.018	100	98.12	75.86	70.38	68.16	SCYL2	AB037781	SCYL2
1138	< 1e-07	24.84	100	98	211.36	192.62	125.43	TOB1	D38305	TOB1	Role of Tob in T-cell activation, RNA degradation
1041	< 1e-07	19.243	100	97.71	80.13	101.01	129.68	SND1		SND1
3094	8.3e-06	9.034	100	97.68	106.44	89.77	62.74	NDST2	U36601	NDST2	Glycosaminoglycan biosynthesis - heparan sulfate / heparin, Metabolic pathways
56	< 1e-07	22.41	100	97.56	153.3	133.61	122	ARHGAP25	D29642	ARHGAP25
2644	1.1e-06	10.52	100	97.32	84.74	82.43	86.68	FBXO11	AF174599	FBXO11
119	< 1e-07	32.348	100	97.3	65.88	54.68	50.7	C1GALT1C1	AJ238398	C1GALT1C1	Metabolic pathways, Mucin type O-Glycan biosynthesis
3503	3.54e-05	7.972	100	97.23	92.87	120.96	134.39	APRT		APRT	Metabolic pathways, Purine metabolism
908	< 1e-07	29.033	100	97.21	124.4	101.48	69.13	RGS14	AF037195	RGS14
3755	8.8e-05	7.304	100	96.9	126.47	116.88	87.88	AP2B1	M34175	AP2B1	Endocytosis, Huntington's disease
530	< 1e-07	64.55	100	96.81	174.44	172.68	166.9	JARID2	U57592	JARID2
1646	< 1e-07	15.295	100	96.79	79.78	75.99	69.71	ARIH1	AF072832	ARIH1
1486	< 1e-07	16.349	100	96.49	135.49	132.69	127.91	IARS2	AK022665	IARS2	Aminoacyl-tRNA biosynthesis, Valine, leucine and isoleucine biosynthesis
2379	3e-07	11.57	100	96.33	105.04	90.78	79.04	CTBP2	AF016507	CTBP2	Chronic myeloid leukemia, Notch signaling pathway, Pathways in cancer, Wnt signaling pathway
1339	< 1e-07	17.946	100	96.23	87.82	82.2	64.87	SNAP29	AF115436	SNAP29	SNARE interactions in vesicular transport
4066	0.0002105	6.665	100	95.81	105.85	105.94	119.64	NISCH	AF082516	NISCH
3747	8.64e-05	7.317	100	95.66	93.88	106.75	122.38	LRRC8D	AK001332	LRRC8D
1697	< 1e-07	14.971	100	95.55	88.13	79.22	54.84	TPM4		TPM4	Cardiac muscle contraction, Dilated cardiomyopathy, Hypertrophic cardiomyopathy (HCM)
1265	< 1e-07	17.23	100	95.55	64.97	66.25	71.75	CHST2	BC042160	CHST2	Glycosaminoglycan biosynthesis - keratan sulfate
2531	6e-07	10.942	100	95.44	109.8	88.58	71.48	ATG7	AF094516	ATG7	Regulation of autophagy
1385	< 1e-07	16.829	100	95.33	86.53	75.86	72.65	KCMF1	AF155652	KCMF1
3887	0.000127	7.035	100	95.3	77.15	69.96	76.01	CLK4	AF294429	CLK4
1754	< 1e-07	14.615	100	95.26	130.62	130.4	91.88	CD68	S57235	CD68	Lysosome
391	< 1e-07	18.248	100	95.24	114.91	127.96	187.04	FYN	AK056699	FYN	Bioactive Peptide Induced Signaling Pathway, Eph Kinases and ephrins support platelet aggregation, Erk and PI-3 Kinase Are Necessary for Collagen Binding in Corneal Epithelia, IL-7 Signal Transduction, Integrin Signaling Pathway, Lck and Fyn tyrosine kinases in initiation of TCR Activation, Reelin Signaling Pathway, T Cell Receptor Signaling Pathway, TSP-1 Induced Apoptosis in Microvascular Endot…
3252	1.38e-05	8.661	100	95.07	101.4	84.25	68.93	ROCK1		ROCK1	Erk and PI-3 Kinase Are Necessary for Collagen Binding in Corneal Epithelia, Integrin Signaling Pathway, PKC-catalyzed phosphorylation of inhibitory phosphoprotein of myosin phosphatase, Rho cell motility signaling pathway, Role of MAL in Rho-Mediated Activation of SRF, Thrombin signaling and protease-activated receptors, Axon guidance, Chemokine signaling pathway, Focal adhesion, Leukocyte trans…
176	< 1e-07	25.067	100	94.89	109.26	106.33	57.12	CDKN2D		CDKN2D	Cell Cycle: G2/M Checkpoint, Cyclins and Cell Cycle Regulation, Cell cycle
4493	0.0007211	5.763	97	94.71	117.63	104.43	91.43	NSMAF	X96586	NSMAF	Ceramide Signaling Pathway
2421	3e-07	11.419	100	94.68	118.89	118.18	118.33	IRF3		IRF3	The information-processing pathway at the IFN-beta enhancer, Cytosolic DNA-sensing pathway, Hepatitis C, RIG-I-like receptor signaling pathway, Toll-like receptor signaling pathway
30	< 1e-07	47.387	100	94.61	141.2	136.36	124.04	AHCYL1	U82761	AHCYL1	Cysteine and methionine metabolism, Metabolic pathways
1578	< 1e-07	15.758	100	94.45	118.75	120.53	128.87	HDAC3	AF059650	HDAC3	CARM1 and Regulation of the Estrogen Receptor
1992	< 1e-07	13.383	100	94.41	104.45	98.68	80.73	TNPO1	U70322	TNPO1
4441	0.0006187	5.875	100	94.26	85.2	80.88	81.06	CGGBP1	AJ000258	CGGBP1
2160	< 1e-07	12.555	100	94.24	127.24	122.57	146.97	PIGB	D42138	PIGB	Glycosylphosphatidylinositol(GPI)-anchor biosynthesis, Metabolic pathways
1349	< 1e-07	17.679	100	94.2	122.33	106.08	72.92	UBE2D1	BC015997	UBE2D1	Neuroregulin receptor degredation protein-1 Controls ErbB3 receptor recycling, Protein processing in endoplasmic reticulum, Ubiquitin mediated proteolysis
2169	< 1e-07	12.504	100	94.15	77.37	84.47	111.54	DAZAP1		DAZAP1	mRNA surveillance pathway
4248	0.0003759	6.24	100	94.12	84.84	100.69	119.82	CCT6A	M94083	CCT6A
2612	9e-07	10.655	100	94.1	78.05	94.98	134.75	UBA2	BC003153	UBA2	Basic Mechanisms of SUMOylation, ER-associated degradation (ERAD) Pathway, SUMOylation as a mechanism to modulate CtBP-dependent gene responses, Ubiquitin mediated proteolysis
424	< 1e-07	25.68	100	94.08	60.05	52.21	230.49	GNLY	X54101	GNLY
2746	1.7e-06	10.189	100	93.9	86.19	108.82	147.28	CLNS1A	U17899	CLNS1A	RNA transport
1197	< 1e-07	22.462	100	93.79	111.79	116.97	141.64	VCL	M33308	VCL	Cell to Cell Adhesion Signaling, Integrin Signaling Pathway, Rho cell motility signaling pathway, Adherens junction, Amoebiasis, Bacterial invasion of epithelial cells, Focal adhesion, Leukocyte transendothelial migration, Regulation of actin cytoskeleton, Shigellosis
1733	< 1e-07	14.737	100	93.59	52.91	59.39	88.07	SLC2A6	AJ011372	SLC2A6
2074	< 1e-07	12.952	100	93.51	88.8	76.28	72.24	PTK2B	U33284	PTK2B	Angiotensin II mediated activation of JNK Pathway via Pyk2 dependent signaling, Bioactive Peptide Induced Signaling Pathway, Calcium Signaling by HBx of Hepatitis B virus, CXCR4 Signaling Pathway, IL-7 Signal Transduction, Ion Channel and Phorbal Esters Signaling Pathway, Links between Pyk2 and Map Kinases, Pertussis toxin-insensitive CCR5 Signaling in Macrophage, Ras-Independent pathway in NK ce…
1869	< 1e-07	13.953	100	93.14	75.42	66.67	44.05	CLEC2B	X96719	CLEC2B
1315	< 1e-07	18.009	100	92.92	76.97	72.18	67.45	PRMT2	U80213	PRMT2
2671	1.2e-06	10.434	100	92.86	110.1	107.34	96.78	EWSR1		EWSR1
874	< 1e-07	19.017	100	92.83	66.97	58.04	50.73	PUS3	BC004822	PUS3
1062	< 1e-07	25.099	100	92.76	131.4	125.24	135.65	SRRM2	AF201422	SRRM2
1191	< 1e-07	22.778	100	92.65	122.93	131.21	116.75	USP7	Z72499	USP7
795	< 1e-07	22.177	100	92.6	85.49	71.14	58.23	PHKA2		PHKA2	Calcium signaling pathway, Insulin signaling pathway
1584	< 1e-07	15.769	100	92.44	109.4	96.12	77.78	TXNRD1		TXNRD1	Pyrimidine metabolism, Selenocompound metabolism
53	< 1e-07	34.981	100	92.41	139.72	145.96	148.61	APOBEC3C	AF165520	APOBEC3C
2669	1.2e-06	10.445	100	92.34	73.11	69.3	81.2	RBM7	AF156098	RBM7
2380	3e-07	11.57	100	92.11	84.9	73.45	66.16	FBXO38	BC005873	FBXO38
657	< 1e-07	38.443	100	92.09	66.01	65.25	56.17	MRPS31	Z68747	MRPS31
361	< 1e-07	35.849	100	91.92	137.94	110.96	68.29	FBXO9	AF155114	FBXO9
2359	2e-07	11.646	100	91.43	101.11	130.77	124.68	DDB1	AJ002955	DDB1	Nucleotide excision repair, Ubiquitin mediated proteolysis
335	< 1e-07	19.345	100	91.42	65.5	67.69	67.97	EPN1	AF073727	EPN1	Endocytotic role of NDK, Phosphins and Dynamin, Endocytosis
3004	5.4e-06	9.348	100	91.21	105.97	89.73	72.68	PFKFB4	BC010269	PFKFB4	Fructose and mannose metabolism
2932	4e-06	9.567	100	91.16	90.15	100.08	120.77	MOAP1	BC015044	MOAP1
643	< 1e-07	27.449	100	91.13	101.61	87.58	60.78	MLX	AF213668	MLX
900	< 1e-07	24.892	100	91.13	88.62	114.39	174.55	RBBP7	U35143	RBBP7	The PRC2 Complex Sets Long-term Gene Silencing Through Modification of Histone Tails
614	< 1e-07	28.818	100	91.01	94.84	120.57	231.1	MARCKSL1	AF031640	MARCKSL1	Fc gamma R-mediated phagocytosis, Leishmaniasis
757	< 1e-07	20.492	100	90.95	105.78	134.09	186.63	PABPC4	U33818	PABPC4	mRNA surveillance pathway, RNA degradation, RNA transport
4411	0.0005798	5.923	99	90.82	75.85	99.63	103.69	PCNA	J04718	PCNA	p53 Signaling Pathway, Base excision repair, Cell cycle, DNA replication, Mismatch repair, Nucleotide excision repair
4109	0.0002383	6.574	100	90.65	99.81	112.41	116.61	ATP5D	X63423	ATP5D	Alzheimer's disease, Huntington's disease, Metabolic pathways, Oxidative phosphorylation, Parkinson's disease
3692	6.95e-05	7.477	100	90.61	90.65	76.54	74.24	SPTLC1	Y08685	SPTLC1	Metabolic pathways, Sphingolipid metabolism
2500	5e-07	11.055	100	90.52	76.82	72.75	61.64	CCNH	U12685	CCNH	Cyclins and Cell Cycle Regulation, Sonic Hedgehog (SHH) Receptor Ptc1 Regulates cell cycle, Cell cycle, Nucleotide excision repair
1505	< 1e-07	16.14	100	90.47	31.66	27.62	65.81	P2RY14	D13626	P2RY14	Neuroactive ligand-receptor interaction
1383	< 1e-07	17.017	100	90.32	109.49	112.58	88.93	IDH3G		IDH3G	Citrate cycle (TCA cycle), Metabolic pathways
3883	0.0001263	7.039	100	90.02	93.8	86.4	70.77	MAX		MAX	MAPKinase Signaling Pathway, Overview of telomerase protein component gene hTert Transcriptional Regulation , p38 MAPK Signaling Pathway , MAPK signaling pathway, Pathways in cancer, Small cell lung cancer
401	< 1e-07	21.351	100	89.87	113.54	88.56	48.32	GALNT2	BC041120	GALNT2	Metabolic pathways, Mucin type O-Glycan biosynthesis
776	< 1e-07	21.816	100	89.72	71.25	57.66	56.03	PDK3	L42452	PDK3
3024	6e-06	9.274	100	89.71	86.27	72.39	71.71	FEZ2	U60061	FEZ2
2119	< 1e-07	12.742	100	89.7	53.15	58.12	45.2	ECHDC3	AF275677	ECHDC3
1397	< 1e-07	17.185	100	89.61	111.24	87.12	60.43	RNF141	AF214680	RNF141
2324	2e-07	11.764	100	89.57	131.79	104.38	88.72	HSDL2	AY093428	HSDL2
3652	6.16e-05	7.565	100	89.54	65.44	78.12	55.8	RRAS		RRAS	MAPK signaling pathway, Regulation of actin cytoskeleton, Tight junction
2730	1.6e-06	10.237	100	89.46	95.63	96.35	127.9	MAN2A1		MAN2A1	Metabolic pathways, N-Glycan biosynthesis
3922	0.0001422	6.952	100	89.35	99.39	83.68	75.51	PRKAR2A		PRKAR2A	Actions of Nitric Oxide in the Heart, Activation of Csk by cAMP-dependent Protein Kinase Inhibits Signaling through the T Cell Receptor, AKAP95 role in mitosis and chromosome dynamics, Attenuation of GPCR Signaling, ChREBP regulation by carbohydrates and cAMP, Cystic fibrosis transmembrane conductance regulator (CFTR) and beta 2 adrenergic receptor (b2AR) pathway, GATA3 participate in activating …
4353	0.0005074	6.021	100	89.27	80.34	76.13	72.78	VPS72	D43642	VPS72
762	< 1e-07	25.779	100	89.22	117.99	159.75	173.53	PARP1	BC037545	PARP1	Apoptotic Signaling in Response to DNA Damage, Caspase Cascade in Apoptosis, D4-GDI Signaling Pathway, FAS signaling pathway ( CD95 ), HIV-I Nef: negative effector of Fas and TNF, Opposing roles of AIF in Apoptosis and Cell Survival, TNFR1 Signaling Pathway, Base excision repair
1211	< 1e-07	29.324	100	88.96	143.73	146.45	124.04	XPC		XPC	Nucleotide excision repair
2418	3e-07	11.43	100	88.93	92.77	86.32	69.07	CDC42	BC018266	CDC42	Agrin in Postsynaptic Differentiation, How does salmonella hijack a cell, p38 MAPK Signaling Pathway , Ras Signaling Pathway, Role of MAL in Rho-Mediated Activation of SRF, Role of PI3K subunit p85 in regulation of Actin Organization and Cell Migration, Adherens junction, Axon guidance, Bacterial invasion of epithelial cells, Chemokine signaling pathway, Endocytosis, Epithelial cell signaling in …
2096	< 1e-07	12.858	100	88.88	64.54	76.8	77.97	TIMM23	AF030162	TIMM23
2895	3.5e-06	9.682	100	88.82	43.55	50.33	14.78	EIF1AY	AF000987	EIF1AY	RNA transport
1344	< 1e-07	17.348	100	88.73	72.9	65.69	68.99	TNIP2	BC002740	TNIP2
1471	< 1e-07	16.525	100	88.7	90.4	120.2	155.24	PCMTD2	AK001745	PCMTD2
2529	6e-07	10.95	100	88.59	86.43	72.56	61.46	LGALS8	X91790	LGALS8
677	< 1e-07	19.069	100	88.48	73.91	63.43	64.79	NADSYN1	AB091316	NADSYN1	Metabolic pathways, Nicotinate and nicotinamide metabolism
546	< 1e-07	28.823	100	88.45	129.45	95.68	63.1	KLF7	AB015132	KLF7
2848	2.8e-06	9.841	100	88.27	90.38	90.28	56.09	MGST2	U77604	MGST2	Drug metabolism - cytochrome P450, Glutathione metabolism, Metabolism of xenobiotics by cytochrome P450
3276	1.55e-05	8.577	100	88.25	101.79	87.59	70.21	SLC25A11	X66114	SLC25A11	Malate-aspartate shuttle, Shuttle for transfer of acetyl groups from mitochondria to the cytosol
2404	3e-07	11.483	100	88.18	132.5	122.37	69.98	ASGR2	M11025	ASGR2
1136	< 1e-07	22.98	100	87.55	136.38	103.03	65.61	TNFSF14	AF036581	TNFSF14	Cytokine-cytokine receptor interaction
4475	0.0006823	5.804	99	87.55	74.67	72.19	74	TTC13		TTC13
3848	0.0001145	7.111	100	87.31	51.76	46.2	166.13	IFI44L	AB000115	IFI44L
1681	< 1e-07	15.087	100	87.25	74.35	61.67	56.09	PPP1R10	Y13247	PPP1R10
495	< 1e-07	21.603	100	87.19	86.48	79	62.24	IKBKG	AF074382	IKBKG	Acetylation and Deacetylation of RelA in The Nucleus, AKT Signaling Pathway, CD40L Signaling Pathway, Influence of Ras and Rho proteins on G1 to S Transition, NF-kB Signaling Pathway, TNF/Stress Related Signaling, TNFR2 Signaling Pathway, Toll-Like Receptor Pathway, Acute myeloid leukemia, Adipocytokine signaling pathway, Apoptosis, B cell receptor signaling pathway, Chagas disease (American tryp…
654	< 1e-07	20.914	100	87.12	68.91	65.97	60.29	MRPS11	AB051349	MRPS11
3149	9.8e-06	8.918	100	87.11	56.92	77.75	78.44	MRPL3	X06323	MRPL3
33	< 1e-07	19.108	100	87.1	132.73	131.96	107.5	AIP	U31913	AIP	Ahr Signal Transduction Pathway
4492	0.0007207	5.764	94	87.08	96.93	89.44	78.59	CTNNB1	X87838	CTNNB1	ALK in cardiac myocytes, Cell to Cell Adhesion Signaling, Inactivation of Gsk3 by AKT causes accumulation of b-catenin in Alveolar Macrophages, Multi-step Regulation of Transcription by Pitx2, Presenilin action in Notch and Wnt signaling, Trefoil Factors Initiate Mucosal Healing, WNT Signaling Pathway, Adherens junction, Arrhythmogenic right ventricular cardiomyopathy (ARVC), Bacterial invasion o…
4501	0.0007365	5.748	94	86.93	106.97	99.16	96.71	ARHGAP19	AK074122	ARHGAP19
1341	< 1e-07	17.812	100	86.93	79.25	68.37	55.98	STYXL1	AF069762	STYXL1
1603	< 1e-07	15.544	100	86.75	71.81	74.79	54.37	PRMT5	AF015913	PRMT5	RNA transport
4195	0.0003174	6.364	100	86.74	77.52	74.66	74.87	WTAP	AJ276706	WTAP
4557	0.0008513	5.642	88	86.72	90.57	89.52	105.89	PPP1R2	U68111	PPP1R2
175	< 1e-07	30.097	100	86.71	77.83	57.73	33.21	CDK5RAP2	BK005504	CDK5RAP2
3681	6.79e-05	7.494	100	86.62	220.14	161.6	156.35	PI3	D13156	PI3
3738	8.25e-05	7.352	100	86.25	95.92	90.22	60.35	CEACAM4	D90276	CEACAM4
2064	< 1e-07	12.979	100	86.17	65.23	73.01	56.99	UCHL3	M30496	UCHL3
2204	< 1e-07	12.351	100	86.09	80.93	64.61	57.06	STK38L	AB023182	STK38L
727	< 1e-07	20.325	100	86.07	106.72	94.11	73.01	NRBP1	AF113249	NRBP1
3946	0.0001504	6.911	100	86.07	82.25	74.11	69.06	UBE2Z	BC015890	UBE2Z	Ubiquitin mediated proteolysis
295	< 1e-07	30.848	100	86.04	53.34	49.75	42.46	DNTTIP2	AY394925	DNTTIP2
2179	< 1e-07	12.445	100	85.88	103.98	89.5	126.76	SPEN		SPEN	CARM1 and Regulation of the Estrogen Receptor
287	< 1e-07	19.648	100	85.84	59.04	53.6	60.68	DNAJC1	AK026062	DNAJC1	Protein processing in endoplasmic reticulum
4316	0.0004511	6.107	100	85.75	71.39	78.71	79.92	ATP1B3	BC011835	ATP1B3	Aldosterone-regulated sodium reabsorption, Bile secretion, Carbohydrate digestion and absorption, Cardiac muscle contraction, Gastric acid secretion, Pancreatic secretion, Protein digestion and absorption, Proximal tubule bicarbonate reclamation, Salivary secretion
1567	< 1e-07	15.857	100	85.62	77.86	65.46	66.33	PHF20L1	AF230666	PHF20L1
1527	< 1e-07	15.99	100	85.58	72.36	70.66	67.35	PANK2	AK021791	PANK2	Metabolic pathways, Pantothenate and CoA biosynthesis
3648	5.98e-05	7.587	100	85.5	71.31	81.81	69.34	NUTF2	U43939	NUTF2	Mechanism of Protein Import into the Nucleus
1680	< 1e-07	15.069	100	85.48	88.53	126.87	120.99	IMPDH2		IMPDH2	Drug metabolism - other enzymes, Metabolic pathways, Purine metabolism
2000	< 1e-07	13.349	100	85.28	96.25	81.99	68.55	SNX11	AF121861	SNX11
512	< 1e-07	23.119	100	85.19	114.76	130.14	148.46	IMP3	AB051628	IMP3	Ribosome biogenesis in eukaryotes
197	< 1e-07	20.309	100	85.17	45.23	56.4	37.76	CKS2	X54942	CKS2
3175	1.05e-05	8.865	100	85.13	101.81	110.2	92.78	ABCF1	AF027302	ABCF1
2892	3.4e-06	9.694	100	85	102.94	107.24	107.78	XRCC6	J04607	XRCC6	Telomeres, Telomerase, Cellular Aging, and Immortality, Non-homologous end-joining
4390	0.0005489	5.963	100	84.98	97.47	103.97	87.98	THAP11	AB015338	THAP11
1569	< 1e-07	15.851	100	84.78	111.32	91.67	59.96	SLC16A6	U79745	SLC16A6
3480	3.1e-05	8.07	100	84.75	61.35	64.31	62.88	CEBPZ	M37197	CEBPZ
4058	0.0002086	6.672	100	84.74	88.61	84.81	68.33	CLTC	X55878	CLTC	Bacterial invasion of epithelial cells, Endocytosis, Huntington's disease, Lysosome
1345	< 1e-07	17.562	100	84.66	116.06	93.42	71.3	TOLLIP	AJ242972	TOLLIP	Toll-like receptor signaling pathway
3365	2.16e-05	8.335	100	84.57	86.31	82.8	65.63	HMGCL	BC010570	HMGCL	Butanoate metabolism, Metabolic pathways, Peroxisome, Synthesis and degradation of ketone bodies, Valine, leucine and isoleucine degradation
4392	0.0005503	5.961	100	84.56	74.21	70.34	69.87	TSPAN31		TSPAN31
3959	0.0001544	6.892	100	84.47	95.02	90.48	70.35	VKORC1		VKORC1
4612	0.00099	5.531	46	84.41	88.86	117.96	105.85	ACP1	M87546	ACP1	Adherens junction, Riboflavin metabolism
1086	< 1e-07	21.552	100	84.16	102.27	106.84	127.96	SUPT16H	AF152961	SUPT16H	Control of Gene Expression by Vitamin D Receptor
4019	0.0001826	6.769	100	83.99	97.32	94.25	84.32	BRD7	AF213969	BRD7
2312	2e-07	11.848	100	83.82	63.97	66.6	77.8	ANKRD10	AK000100	ANKRD10
4409	0.0005746	5.93	99	83.64	84.24	95.34	113.78	SNRPA	X06347	SNRPA	Spliceosomal Assembly, Spliceosome
4180	0.0003065	6.39	100	83.62	68.49	72.83	95.58	ACADM	M16827	ACADM	beta-Alanine metabolism, Fatty acid degradation, Metabolic pathways, PPAR signaling pathway, Propanoate metabolism, Valine, leucine and isoleucine degradation
2172	< 1e-07	12.483	100	83.58	98.91	83.97	54.57	IL18	U90434	IL18	Cytokine Network, IL 18 Signaling Pathway, IL12 and Stat4 Dependent Signaling Pathway in Th1 Development, Ras-Independent pathway in NK cell-mediated cytotoxicity, Th1/Th2 Differentiation, African trypanosomiasis, Cytokine-cytokine receptor interaction, Cytosolic DNA-sensing pathway, Malaria, NOD-like receptor signaling pathway, Rheumatoid arthritis
193	< 1e-07	21.095	100	83.47	111.92	123.86	134.8	CITED2	U65093	CITED2	Mechanism of Gene Regulation by Peroxisome Proliferators via PPARa(alpha)
4545	0.0008199	5.669	84	83.38	123.47	84.58	61.83	ATP8B4	AB075819	ATP8B4
1829	< 1e-07	14.138	100	83.25	116.73	93.84	68.87	MFSD5	AK097576	MFSD5
2198	< 1e-07	12.371	100	83.03	41.71	33.82	47.41	RTP4	BC013161	RTP4
1670	< 1e-07	15.129	100	83.01	71.87	70.87	63	NSF		NSF	Gamma-aminobutyric Acid Receptor Life Cycle, Vasopressin-regulated water reabsorption
1991	< 1e-07	13.383	100	83.01	61.71	70.76	55.08	MRPS15	AB049946	MRPS15
457	< 1e-07	26.754	100	82.97	110.01	111.99	121.38	HERC1	U50078	HERC1	Ubiquitin mediated proteolysis
4037	0.0001945	6.723	100	82.92	81.99	80.33	66.33	ZFR	AF100742	ZFR
132	< 1e-07	23.361	100	82.89	96.66	82.55	55.48	CAMKK2	AF101264	CAMKK2	Ca++/ Calmodulin-dependent Protein Kinase Activation, Adipocytokine signaling pathway
771	< 1e-07	31.049	100	82.77	119.72	134.41	155.4	PDCD4	U83908	PDCD4
2569	8e-07	10.793	100	82.67	98.07	93.13	64.82	PIN1		PIN1	How Progesterone Initiates the Oocyte Maturation, RIG-I-like receptor signaling pathway
3279	1.56e-05	8.574	100	82.64	90.97	80.36	72.05	PSEN1	AJ008005	PSEN1	Generation of amyloid b-peptide by PS1, g-Secretase mediated ErbB4 Signaling Pathway , HIV-I Nef: negative effector of Fas and TNF, Presenilin action in Notch and Wnt signaling, Proteolysis and Signaling Pathway of Notch , Alzheimer's disease, Neurotrophin signaling pathway, Notch signaling pathway, Wnt signaling pathway
651	< 1e-07	26.566	100	82.51	133.84	112.91	89.39	MPPE1	BC002877	MPPE1
4405	0.0005691	5.937	100	82.46	67.5	57.61	67.2	RAB20	AK000436	RAB20
1928	< 1e-07	13.698	100	82.43	75.05	65.28	52.72	PRKAG1	U42412	PRKAG1	AKAP95 role in mitosis and chromosome dynamics, ChREBP regulation by carbohydrates and cAMP, Protein Kinase A at the Centrosome, Reversal of Insulin Resistance by Leptin, Rho-Selective Guanine Exchange Factor AKAP13 Mediates Stress Fiber Formation, Adipocytokine signaling pathway, Hypertrophic cardiomyopathy (HCM), Insulin signaling pathway
415	< 1e-07	18.124	100	82.39	84.08	73.04	56.43	GIT2	AF124491	GIT2	Agrin in Postsynaptic Differentiation, Endocytosis
699	< 1e-07	33.601	100	82.27	58.35	51.28	40.56	NFAT5	AF134870	NFAT5	Axon guidance, B cell receptor signaling pathway, Natural killer cell mediated cytotoxicity, T cell receptor signaling pathway, VEGF signaling pathway, Wnt signaling pathway
1127	< 1e-07	20.936	100	82.06	123.83	90.78	64.35	TMEM33	BC000948	TMEM33
2677	1.3e-06	10.42	100	81.97	78.42	65.95	53.38	SSFA2	M61199	SSFA2
708	< 1e-07	34.563	100	81.91	62.31	54.29	49.38	NIT1	AF069984	NIT1
1658	< 1e-07	15.213	100	81.66	86.46	88.48	57.38	CRIPT	AA165108	CRIPT
3868	0.0001206	7.073	100	81.65	66.07	67.56	80.18	MLH1	U07418	MLH1	Colorectal cancer, Endometrial cancer, Mismatch repair, Pathways in cancer
486	< 1e-07	19.98	100	81.65	59.21	92.58	133.28	IARS	AB209234	IARS	Aminoacyl-tRNA biosynthesis, Valine, leucine and isoleucine biosynthesis
4108	0.0002381	6.575	100	81.59	102.38	88.91	86.69	NIPBL	AB019494	NIPBL
1388	< 1e-07	17.004	100	81.46	64.61	61.57	59.6	KLHL9	AB037775	KLHL9	Ubiquitin mediated proteolysis
42	< 1e-07	21.986	100	81.35	47.5	58.35	40.05	AMFR	L35233	AMFR	Protein processing in endoplasmic reticulum
2754	1.8e-06	10.16	100	81.32	61.1	51.61	56.66	INSIG2	AF527632	INSIG2
120	< 1e-07	54.546	100	81.31	37.42	33.5	33.76	C21orf91	AF239726	C21orf91
884	< 1e-07	24.559	100	81.29	90.84	89.04	36.68	RAB13	X75593	RAB13	Tight junction
3267	1.5e-05	8.602	100	81.19	78.84	71.26	60.93	SNX1	BC000357	SNX1
2441	4e-07	11.28	100	81.15	79.75	77.79	48.75	COMMD8	AY542163	COMMD8
2811	2.3e-06	9.98	100	81.03	93.08	99.24	113.8	IMMT	D21094	IMMT
4231	0.0003558	6.281	100	80.98	78.92	83.99	60.34	NDUFA8	AF044953	NDUFA8	Alzheimer's disease, Huntington's disease, Metabolic pathways, Oxidative phosphorylation, Parkinson's disease
3929	0.0001441	6.942	100	80.95	67.19	72.75	64.5	EIF2B2		EIF2B2	VEGF, Hypoxia, and Angiogenesis, RNA transport
2271	1e-07	12.061	100	80.81	79.38	96.29	136.34	AKR1B1	J04795	AKR1B1	Fructose and mannose metabolism, Galactose metabolism, Glycerolipid metabolism, Metabolic pathways, Pentose and glucuronate interconversions, Pyruvate metabolism
1393	< 1e-07	17.08	100	80.66	100.58	85.73	54.16	PDZD8	AL122051	PDZD8
1968	< 1e-07	13.504	100	80.6	67.04	55.61	46.84	MAPK6	L77964	MAPK6	MAPKinase Signaling Pathway
1980	< 1e-07	13.473	100	80.2	71.83	67.43	57.82	GPKOW	U66359	GPKOW
1937	< 1e-07	13.639	100	80.1	51.8	57.8	58.8	PSMD14	U86782	PSMD14	Proteasome
4502	0.0007397	5.745	93	80.07	88.02	75.41	65.71	TM9SF4	BC021107	TM9SF4
1132	< 1e-07	18.946	100	80.02	80.74	65.93	48.82	TMOD3	AF177171	TMOD3
3173	1.04e-05	8.87	100	79.96	63.23	77.81	72.23	TCEA1	X62585	TCEA1
3570	4.46e-05	7.802	100	79.9	79.21	66.4	50.02	SOCS3	AB004904	SOCS3	IL-2 Receptor Beta Chain in T cell Activation, IL22 Soluble Receptor Signaling Pathway , Adipocytokine signaling pathway, Hepatitis C, Insulin signaling pathway, Jak-STAT signaling pathway, Osteoclast differentiation, Type II diabetes mellitus, Ubiquitin mediated proteolysis
2824	2.4e-06	9.937	100	79.87	80.74	75.37	55.94	COPS7A	AF193844	COPS7A
2402	3e-07	11.493	100	79.81	100.6	95.68	86.88	PHF3	AF091622	PHF3
3781	9.36e-05	7.258	100	79.81	72.06	66.33	68.34	DSCR3	D87343	DSCR3
3104	8.6e-06	9.01	100	79.64	84.76	94.62	106.52	RNH1		RNH1
3395	2.36e-05	8.269	100	79.59	83.68	74.78	56.6	GRPEL1	AF070525	GRPEL1
1425	< 1e-07	16.773	100	79.28	101.04	91.75	65.63	HIPK1	AB089957	HIPK1
2618	1e-06	10.635	100	79.25	102.17	89.12	81.13	PBX2		PBX2
1575	< 1e-07	15.88	100	79.23	66.84	59.34	52.91	YIPF5	AF318329	YIPF5
3272	1.52e-05	8.591	100	79.05	63.64	58.22	61.6	PIGF		PIGF	Glycosylphosphatidylinositol(GPI)-anchor biosynthesis, Metabolic pathways
3646	5.96e-05	7.589	100	79.03	79.31	69.01	59	OGFR	AF109134	OGFR
523	< 1e-07	24.574	100	79.02	94.53	139.47	324	ITK	D13720	ITK	The Co-Stimulatory Signal During T-cell Activation, Chemokine signaling pathway, Leukocyte transendothelial migration, T cell receptor signaling pathway
4290	0.0004243	6.152	99	78.96	74.34	134.61	94.05	HMBS	X04808	HMBS	Hemoglobin Chaperone, Metabolic pathways, Porphyrin and chlorophyll metabolism
4190	0.0003152	6.37	100	78.83	61.24	59.92	56.23	SDF2L1		SDF2L1
3923	0.0001423	6.952	100	78.81	106.65	147.76	61.4	CLEC1B	AF124841	CLEC1B
1702	< 1e-07	14.918	100	78.79	60.57	88.73	100.39	BZW2	AF083246	BZW2
246	< 1e-07	19.939	100	78.75	73.03	62.95	44.27	CUTC	AF132966	CUTC
2759	1.8e-06	10.156	100	78.6	60.53	63.5	70.96	HP1BP3	BC053327	HP1BP3
1243	< 1e-07	34.248	100	78.51	61.41	51.33	51.12	ZNF586	AK095993	ZNF586
779	< 1e-07	21.221	100	78.5	71.52	92.67	139.72	PEBP1	X85033	PEBP1
3713	7.52e-05	7.419	100	78.45	182.78	145.11	94.19	RNASE3	X55990	RNASE3	Asthma
649	< 1e-07	20.22	100	78.45	58.72	59.58	48.73	MPDU1	AF038961	MPDU1
963	< 1e-07	34.489	100	78.32	63.02	53.63	39.85	SAR1B	AF092130	SAR1B	Protein processing in endoplasmic reticulum
936	< 1e-07	32.006	100	78.13	114.58	132.82	122.55	RPL37	L11567	RPL37	Ribosome
2919	3.9e-06	9.596	100	78.12	59.97	64.22	53.86	NUP37	AF514994	NUP37	RNA transport
3421	2.61e-05	8.195	100	77.92	99.96	93.21	83.03	PLCB2		PLCB2	African trypanosomiasis, Alzheimer's disease, Amoebiasis, Calcium signaling pathway, Carbohydrate digestion and absorption, Chagas disease (American trypanosomiasis), Chemokine signaling pathway, Gap junction, Gastric acid secretion, GnRH signaling pathway, Huntington's disease, Inositol phosphate metabolism, Long-term depression, Long-term potentiation, Melanogenesis, Metabolic pathways, Pancrea…
4542	0.000811	5.677	90	77.91	86.54	92.42	75.79	COPS6	BC002520	COPS6
2709	1.5e-06	10.321	100	77.87	91.63	79.35	66.32	PTPN18	X79568	PTPN18
2912	3.8e-06	9.618	100	77.68	82.94	86.14	57.69	ASNA1	U60276	ASNA1
2189	< 1e-07	12.415	100	77.55	66.08	55.96	61.65	ARMCX3	AY359079	ARMCX3
1709	< 1e-07	14.893	100	77.47	62.61	56.91	64.43	CDC73	AF312865	CDC73
3406	2.48e-05	8.232	100	77.34	88.77	87.82	86.53	SLC35E1	AK024313	SLC35E1
3019	5.8e-06	9.304	100	77.32	82.89	84.54	62.77	PPP1R7	AF067136	PPP1R7
319	< 1e-07	19.327	100	77.32	64.27	65	54.59	EIF2S2	M29536	EIF2S2	Double Stranded RNA Induced Gene Expression, Eukaryotic protein translation, Regulation of eIF2, Skeletal muscle hypertrophy is regulated via AKT/mTOR pathway, VEGF, Hypoxia, and Angiogenesis, RNA transport
4133	0.000259	6.513	100	77.19	79.47	68.96	66.55	APAF1	AF013263	APAF1	Apoptotic Signaling in Response to DNA Damage, Caspase Cascade in Apoptosis, D4-GDI Signaling Pathway, HIV-I Nef: negative effector of Fas and TNF, Induction of apoptosis through DR3 and DR4/5 Death Receptors , p53 Signaling Pathway, Role of Mitochondria in Apoptotic Signaling, Stress Induction of HSP Regulation, Trefoil Factors Initiate Mucosal Healing, Alzheimer's disease, Amyotrophic lateral s…
3120	9.2e-06	8.958	100	77.1	66.25	61.8	56.14	RANBP9	AB008515	RANBP9
1395	< 1e-07	17.117	100	76.92	87.07	85.18	99.87	RABGAP1	AJ011679	RABGAP1
1005	< 1e-07	24.848	100	76.62	36.49	26.59	68.68	SLAMF7	AB027233	SLAMF7
3449	2.89e-05	8.121	100	76.54	73.32	65.48	59.78	TIPRL	AB097034	TIPRL
3080	7.8e-06	9.087	100	76.51	68.17	66.85	55.89	MRPL28	U19796	MRPL28
1109	< 1e-07	18.075	100	76.45	65.17	63.13	50.78	TCTA		TCTA
1069	< 1e-07	18.08	100	76.39	100.21	111.23	124.83	ST3GAL1	L29555	ST3GAL1	Glycosaminoglycan biosynthesis - keratan sulfate, Glycosphingolipid biosynthesis - ganglio series, Glycosphingolipid biosynthesis - globo series, Metabolic pathways, Mucin type O-Glycan biosynthesis
838	< 1e-07	37.858	100	76.37	158.57	141.59	325.71	PRF1	BC047695	PRF1	Caspase Cascade in Apoptosis, CTL mediated immune response against target cells , D4-GDI Signaling Pathway, Granzyme A mediated Apoptosis Pathway, Allograft rejection, Autoimmune thyroid disease, Graft-versus-host disease, Natural killer cell mediated cytotoxicity, Type I diabetes mellitus, Viral myocarditis
3735	8.13e-05	7.362	100	76.06	63.11	57.31	65.12	ALG6	AF063604	ALG6	Metabolic pathways, N-Glycan biosynthesis
3481	3.1e-05	8.069	100	76.05	105.09	92.48	74.27	SERPINB6	Z22658	SERPINB6	Amoebiasis
1503	< 1e-07	16.188	100	75.8	39.63	47.2	57.86	KYNU	U57721	KYNU	Metabolic pathways, Tryptophan metabolism
2492	5e-07	11.074	100	75.76	63.84	61.32	60.83	LMAN2	U10362	LMAN2	Protein processing in endoplasmic reticulum
3046	6.7e-06	9.198	100	75.71	89.57	90.58	84.62	G3BP2	AB014560	G3BP2
778	< 1e-07	23.69	100	75.55	48.59	45.15	32.36	PDSS1	AF118395	PDSS1	Terpenoid backbone biosynthesis
1843	< 1e-07	14.066	100	75.5	89.73	142.98	146.86	ITM2A	BC034485	ITM2A
4585	0.0009181	5.586	68	75.5	62.76	61.83	73.15	PDHA1		PDHA1	Shuttle for transfer of acetyl groups from mitochondria to the cytosol, Butanoate metabolism, Citrate cycle (TCA cycle), Glycolysis / Gluconeogenesis, Metabolic pathways, Pyruvate metabolism, Valine, leucine and isoleucine biosynthesis
2238	1e-07	12.232	100	75.16	65.23	68.97	51.61	SPAG7	AF047437	SPAG7
1548	< 1e-07	15.977	100	75.08	62.17	57.32	74.28	TMF1		TMF1
2177	< 1e-07	12.453	100	74.85	111.04	77.15	40.98	BMX	AF045459	BMX
2767	1.9e-06	10.117	100	74.84	92.75	92.88	99.59	POGK	AB040946	POGK
2825	2.5e-06	9.935	100	74.65	88.55	88.37	96.96	DDX46		DDX46	Spliceosome
2127	< 1e-07	12.726	100	74.64	95.27	83.49	79.7	APH1A	AF151835	APH1A	Alzheimer's disease, Notch signaling pathway
4138	0.0002618	6.505	100	74.52	62.69	59.04	70.2	MTF2	AJ010014	MTF2
1122	< 1e-07	26.699	100	74.5	65.87	64.38	37.92	TIMM8B	AF150087	TIMM8B
381	< 1e-07	44.128	100	74.48	118.03	119.9	87.17	FOXJ2	AF155132	FOXJ2
103	< 1e-07	19.446	100	74.43	57.47	53.73	78.25	BIN3		BIN3
183	< 1e-07	28.34	100	74.31	113.16	111.8	98.44	CHD4	X86691	CHD4
1196	< 1e-07	18.624	100	74.25	57.17	51.01	51.25	VAV3	AF118886	VAV3	B cell receptor signaling pathway, Chemokine signaling pathway, Fc epsilon RI signaling pathway, Fc gamma R-mediated phagocytosis, Focal adhesion, Leukocyte transendothelial migration, Natural killer cell mediated cytotoxicity, Regulation of actin cytoskeleton, T cell receptor signaling pathway
3526	3.78e-05	7.923	100	74.24	72.74	63.18	56.55	PRKAA1		PRKAA1	ChREBP regulation by carbohydrates and cAMP, Reversal of Insulin Resistance by Leptin, Adipocytokine signaling pathway, Hypertrophic cardiomyopathy (HCM), Insulin signaling pathway, mTOR signaling pathway, Regulation of autophagy
3170	1.04e-05	8.873	100	74.04	124.31	114.26	112.21	KRT23	AF102848	KRT23
1627	< 1e-07	15.425	100	74.03	74.06	57.54	48.59	SOS2	L13858	SOS2	Acute myeloid leukemia, B cell receptor signaling pathway, Chemokine signaling pathway, Chronic myeloid leukemia, Dorso-ventral axis formation, Endometrial cancer, ErbB signaling pathway, Fc epsilon RI signaling pathway, Focal adhesion, Gap junction, Glioma, GnRH signaling pathway, Hepatitis C, Insulin signaling pathway, Jak-STAT signaling pathway, MAPK signaling pathway, Natural killer cell medi…
3201	1.13e-05	8.81	100	73.97	78	67.22	54.33	PPA2		PPA2	Oxidative phosphorylation
4186	0.0003117	6.378	100	73.97	70.66	59.73	72.54	TSC22D4	BC010406	TSC22D4
2833	2.5e-06	9.913	100	73.96	65.25	72.27	52.59	MRPS16	AB051351	MRPS16
596	< 1e-07	19.896	100	73.86	56.8	56.4	51.23	MAD2L1BP	BC002904	MAD2L1BP
34	< 1e-07	23.268	100	73.81	63.35	60.54	44.11	AKAP10	AF037439	AKAP10
2935	4.1e-06	9.562	100	73.6	98.71	85.64	99.35	ZC3H7A	AF161540	ZC3H7A
504	< 1e-07	39.982	100	73.54	186.93	204.32	172.48	IL32	M59807	IL32
2670	1.2e-06	10.435	100	73.46	84.43	75.95	61.01	MYCBP	AB007191	MYCBP
1562	< 1e-07	15.872	100	73.46	79.83	58.8	39.03	FAM105A		FAM105A
4429	0.0006001	5.898	99	73.42	68.94	63.74	59.77	GPR27	AB040799	GPR27
2062	< 1e-07	12.984	100	73.35	100.19	93.96	81.98	ULK1	AF045458	ULK1	mTOR signaling pathway, Regulation of autophagy
2041	< 1e-07	13.075	100	73.03	64.59	59.02	55.25	ATP6V0A1	U73006	ATP6V0A1	Collecting duct acid secretion, Epithelial cell signaling in Helicobacter pylori infection, Lysosome, Metabolic pathways, Oxidative phosphorylation, Phagosome, Rheumatoid arthritis, Vibrio cholerae infection
1364	< 1e-07	17.024	100	73.02	49.6	45.01	84.04	BTN3A1	U90552	BTN3A1
4403	0.0005651	5.942	100	72.94	90.75	82.49	93.36	OGFRL1		OGFRL1
2115	< 1e-07	12.78	100	72.92	39.06	56.25	58.83	ADA	X02994	ADA	Metabolic pathways, Primary immunodeficiency, Purine metabolism
3373	2.23e-05	8.312	100	72.88	51.28	47.81	48.62	SFXN1	AF327346	SFXN1
1615	< 1e-07	15.503	100	72.71	52.31	50.19	45.86	TMEM126B		TMEM126B
3277	1.55e-05	8.577	100	72.64	54.2	54.96	55.16	C9orf16	AK022885	C9orf16
1683	< 1e-07	15.049	100	72.61	90.67	91.74	91.56	CBX6		CBX6
201	< 1e-07	30.387	100	72.57	130.69	117.36	89.79	CLEC7A	AY009090	CLEC7A	Phagosome
3012	5.6e-06	9.325	100	72.53	85.49	70.09	54.6	SIRPB1	Y10376	SIRPB1	Osteoclast differentiation
3728	7.96e-05	7.378	100	72.39	85.19	91.39	76.16	POLR2L	U37690	POLR2L	Huntington's disease, Metabolic pathways, Purine metabolism, Pyrimidine metabolism, RNA polymerase
3350	2.04e-05	8.376	100	72.38	75.3	67.44	57.62	BRE	AF015767	BRE
2244	1e-07	12.19	100	72.37	90.43	88.54	105.28	ERCC5	X71342	ERCC5	Nucleotide excision repair
1780	< 1e-07	14.452	100	72.36	75.54	78.91	110.21	GORASP2		GORASP2
3293	1.65e-05	8.534	100	72.26	48.36	36.03	50.65	FCGR1A	BC032634	FCGR1A	Fc gamma R-mediated phagocytosis, Hematopoietic cell lineage, Leishmaniasis, Osteoclast differentiation, Phagosome, Staphylococcus aureus infection, Systemic lupus erythematosus
1721	< 1e-07	14.813	100	72.22	53.59	47.31	63.98	ZNF200	AF060866	ZNF200
2245	1e-07	12.187	100	72.14	58.78	51.47	59.23	PIK3CA		PIK3CA	AKT Signaling Pathway, B Cell Survival Pathway, Control of skeletal myogenesis by HDAC & calcium/calmodulin-dependent kinase (CaMK), Corticosteroids and cardioprotection, CTCF: First Multivalent Nuclear Factor, CXCR4 Signaling Pathway, EGF Signaling Pathway, Erk and PI-3 Kinase Are Necessary for Collagen Binding in Corneal Epithelia, Fc Epsilon Receptor I Signaling in Mast Cells, Growth Hormone S…
2470	5e-07	11.138	100	72.13	117	135.97	98.06	CSF1R	U63963	CSF1R	CBL mediated ligand-induced downregulation of EGF receptors, METS affect on Macrophage Differentiation, Cytokine-cytokine receptor interaction, Endocytosis, Hematopoietic cell lineage, Osteoclast differentiation, Pathways in cancer
2933	4.1e-06	9.565	100	72.08	61.67	63.02	52.01	BSCL2		BSCL2
4087	0.0002247	6.617	100	71.99	91.21	82.5	77.92	MBP		MBP
3165	1.02e-05	8.882	100	71.94	80.27	82.61	59.23	CCDC59	AF213377	CCDC59
3333	1.91e-05	8.425	100	71.9	65.66	64.86	60.34	USP39	AF132955	USP39	Spliceosome
1803	< 1e-07	14.283	100	71.88	84.77	87.51	102.2	H2AFV	AF081192	H2AFV	Systemic lupus erythematosus
2987	5.1e-06	9.396	100	71.71	90.8	88.38	87.12	TAF15	U51334	TAF15
3348	2.02e-05	8.384	100	71.7	73.67	59.95	51.96	ZFYVE16	AB002303	ZFYVE16	Endocytosis, TGF-beta signaling pathway
3618	5.25e-05	7.683	100	71.7	69.13	61.03	59.78	ZNF143	U09850	ZNF143
4319	0.0004564	6.098	100	71.69	82.75	69.95	59.93	FBXW2	AF129531	FBXW2
3630	5.62e-05	7.633	100	71.59	89.84	84.24	60.62	IGFBP7	S75725	IGFBP7
2743	1.7e-06	10.203	100	71.58	78.27	61.42	45.95	ADAM9	U41766	ADAM9
3470	3.05e-05	8.081	100	71.58	71.67	61.81	58.76	CARS	AF288207	CARS	Aminoacyl-tRNA biosynthesis
1104	< 1e-07	21.874	100	71.5	75.55	65.56	41.35	TBC1D2	AY026527	TBC1D2
1285	< 1e-07	17.431	100	71.48	64.15	50.17	44.81	FOSL2		FOSL2	Bone Remodelling, Osteoclast differentiation
2672	1.2e-06	10.434	100	71.41	87.47	95.13	88.34	BCL2L13	AF146568	BCL2L13
2611	9e-07	10.657	100	71.4	89.08	90.62	85.44	APEH	D38441	APEH
3237	1.31e-05	8.704	100	71.36	59.06	42.12	31.41	ENTPD7	AF269255	ENTPD7
1698	< 1e-07	14.941	100	71.13	95.59	86.98	84.23	MYO9B		MYO9B
1217	< 1e-07	22.71	100	71.12	54.21	47.65	42.79	ZC3H3	D63484	ZC3H3
2391	3e-07	11.537	100	70.97	90.02	87.01	88.71	BCLAF1	AF249273	BCLAF1
461	< 1e-07	34.293	100	70.92	42.83	44.61	38.16	HIBCH	U66669	HIBCH	beta-Alanine metabolism, Metabolic pathways, Propanoate metabolism, Valine, leucine and isoleucine degradation
633	< 1e-07	22.203	100	70.89	86.01	81.91	52.58	MFN2	AF036536	MFN2
301	< 1e-07	23.228	100	70.87	96	133.99	51.18	DSC2	X56807	DSC2	Arrhythmogenic right ventricular cardiomyopathy (ARVC)
1630	< 1e-07	15.363	100	70.85	78.48	73.37	51.81	DCTN4	AF195120	DCTN4	Huntington's disease, Vasopressin-regulated water reabsorption
3635	5.67e-05	7.626	100	70.84	57.11	56.19	54.83	DCTN6	D84145	DCTN6	Lissencephaly gene (LIS1) in neuronal migration and development, Vasopressin-regulated water reabsorption
3733	8.12e-05	7.363	100	70.83	83.75	67.84	59.99	ARHGAP26	AB014521	ARHGAP26
2990	5.1e-06	9.392	100	70.67	80.8	72.25	60.15	NPEPL1	AK021645	NPEPL1
1624	< 1e-07	15.42	100	70.55	106.14	100.88	101.61	FLI1	M98833	FLI1
1272	< 1e-07	17.959	100	70.52	81.34	71.73	56.84	DEDD	AF043733	DEDD
2974	4.8e-06	9.446	100	70.5	62.51	60.4	50.86	MRPS22	AF226045	MRPS22
2228	1e-07	12.263	100	70.49	45.04	48.4	55.17	SP140	U63420	SP140
220	< 1e-07	22.036	100	70.48	102.91	99.72	100.75	CORO7	AK097238	CORO7
2447	4e-07	11.242	100	70.47	68.56	60.9	54.04	ATG12	AB017507	ATG12	Regulation of autophagy, RIG-I-like receptor signaling pathway
3924	0.0001433	6.947	100	70.09	63.83	57.93	59.19	BCL7B	X89985	BCL7B
4382	0.0005384	5.977	100	70.04	58.52	64.16	78.83	HSPD1	M34664	HSPD1	RNA degradation, Type I diabetes mellitus
386	< 1e-07	20.668	100	70.02	54.44	52.18	49.6	FXR1	M67468	FXR1
598	< 1e-07	20.726	100	69.74	64.23	52.31	39.66	MAFG	AF059195	MAFG	Oxidative Stress Induced Gene Expression Via Nrf2
4128	0.0002557	6.523	100	69.51	84.58	89.29	90.88	HARS	AK000498	HARS	Aminoacyl-tRNA biosynthesis
2678	1.3e-06	10.418	100	69.48	68.9	56.41	49.36	UBE2W	AK001873	UBE2W	Ubiquitin mediated proteolysis
4023	0.0001849	6.76	100	69.4	55.33	51.59	53.57	MOSPD3	BC011653	MOSPD3
2334	2e-07	11.741	100	69.24	88.19	76.56	57.79	CEP170	AB022657	CEP170
1422	< 1e-07	16.645	100	69.22	94.99	94.96	89.48	GANAB	AF144074	GANAB	ER-associated degradation (ERAD) Pathway, Metabolic pathways, N-Glycan biosynthesis, Protein processing in endoplasmic reticulum
206	< 1e-07	28.634	100	69.21	91.1	88.24	87.24	CNOT1	AL833549	CNOT1	RNA degradation
3759	8.86e-05	7.299	100	69.16	75.83	70.96	59.23	SHC1	U73377	SHC1	Angiotensin II mediated activation of JNK Pathway via Pyk2 dependent signaling, BCR Signaling Pathway, Bioactive Peptide Induced Signaling Pathway, Calcium Signaling by HBx of Hepatitis B virus, EGF Signaling Pathway, EPO Signaling Pathway, Erk and PI-3 Kinase Are Necessary for Collagen Binding in Corneal Epithelia, Erk1/Erk2 Mapk Signaling pathway, Fc Epsilon Receptor I Signaling in Mast Cells, …
1623	< 1e-07	15.435	100	69.07	52.92	52.56	52.29	AFF1	L22179	AFF1
1853	< 1e-07	14.012	100	69.04	101.17	87.12	79.65	RCBTB2	AF060219	RCBTB2
3800	0.0001004	7.207	100	68.73	83.12	76.65	74.89	NCOA6	AF128458	NCOA6
3487	3.18e-05	8.05	100	68.69	75.39	63.3	57.65	CBL	X57110	CBL	CBL mediated ligand-induced downregulation of EGF receptors, IL-2 Receptor Beta Chain in T cell Activation, Sprouty regulation of tyrosine kinase signals, Bacterial invasion of epithelial cells, Chronic myeloid leukemia, Endocytosis, ErbB signaling pathway, Insulin signaling pathway, Jak-STAT signaling pathway, Pathways in cancer, T cell receptor signaling pathway, Ubiquitin mediated proteolysis
3461	2.96e-05	8.103	100	68.66	55.67	68.31	82.66	MRPL9	AK026363	MRPL9
2971	4.7e-06	9.452	100	68.64	70.04	67.32	55.51	VRK3	AB031052	VRK3
2036	< 1e-07	13.126	100	68.61	56.68	52.6	55.2	ZC3H11A		ZC3H11A
2830	2.5e-06	9.919	100	68.61	54.6	53.27	57.43	RB1	M15400	RB1	BTG family proteins and cell cycle regulation, Cell Cycle: G1/S Check Point , Chaperones modulate interferon Signaling Pathway, Cyclin E Destruction Pathway, Cyclins and Cell Cycle Regulation, E2F1 Destruction Pathway, FAS signaling pathway ( CD95 ), HIV-I Nef: negative effector of Fas and TNF, Human Cytomegalovirus and Map Kinase Pathways, Influence of Ras and Rho proteins on G1 to S Transition,…
3643	5.94e-05	7.592	100	68.37	83.9	80.39	68.06	ANAPC13	AF086169	ANAPC13	Cell cycle, Oocyte meiosis, Progesterone-mediated oocyte maturation, Ubiquitin mediated proteolysis
3134	9.5e-06	8.938	100	68.32	85.28	87.64	84.22	MID1IP1		MID1IP1
2299	2e-07	11.926	100	68.3	86.82	79.41	58.19	TFEB	M33782	TFEB
1468	< 1e-07	16.568	100	68.22	77.32	103.55	104.28	MYC		MYC	Cadmium induces DNA synthesis and proliferation in macrophages, CTCF: First Multivalent Nuclear Factor, Erk1/Erk2 Mapk Signaling pathway, IL-2 Receptor Beta Chain in T cell Activation, Inhibition of Cellular Proliferation by Gleevec, MAPKinase Signaling Pathway, Mechanism of Gene Regulation by Peroxisome Proliferators via PPARa(alpha), Neuropeptides VIP and PACAP inhibit the apoptosis of activate…
2328	2e-07	11.754	100	68.17	50.94	47.56	67.91	RIPK2	AC004003	RIPK2	FAS signaling pathway ( CD95 ), Neurotrophin signaling pathway, NOD-like receptor signaling pathway, Shigellosis
548	< 1e-07	33.34	100	68.06	54.12	47.15	40.13	KLHL12	AF190900	KLHL12
4565	0.0008636	5.631	79	67.97	63.2	62.21	60.34	POLDIP3		POLDIP3
3392	2.33e-05	8.277	100	67.77	72.07	60.67	49.82	DHRS7B	BC004126	DHRS7B
203	< 1e-07	31.571	100	67.69	37.35	37.51	60.43	CLIC4	AF097330	CLIC4
3109	8.8e-06	8.992	100	67.57	71.55	61.83	48.87	CDK7		CDK7	Cyclins and Cell Cycle Regulation, Degradation of the RAR and RXR by the proteasome, Estrogen-responsive protein Efp controls cell cycle and breast tumors growth, Sonic Hedgehog (SHH) Receptor Ptc1 Regulates cell cycle, Cell cycle, Nucleotide excision repair
920	< 1e-07	40.263	100	67.48	54.16	52.04	35.94	RNF7	AF092878	RNF7	Ubiquitin mediated proteolysis
2310	2e-07	11.876	100	67.46	47.19	56.86	74.22	TSC22D1	AJ222700	TSC22D1
3654	6.22e-05	7.558	100	67.42	73.98	64.78	47.07	SGSH	BC047318	SGSH	Glycosaminoglycan degradation, Lysosome, Metabolic pathways
2286	2e-07	11.977	100	67.35	52.73	50.6	53.38	PRAF2	BC021213	PRAF2
796	< 1e-07	41.57	100	67.25	40.91	30.54	30.25	PHTF1	AJ011863	PHTF1
1070	< 1e-07	20.596	100	67.18	62.94	55.11	46.01	ST3GAL2	U63090	ST3GAL2	Glycosaminoglycan biosynthesis - keratan sulfate, Glycosphingolipid biosynthesis - ganglio series, Glycosphingolipid biosynthesis - globo series, Metabolic pathways, Mucin type O-Glycan biosynthesis
336	< 1e-07	21.623	100	67.16	89.5	96.25	104.18	EPRS	X54326	EPRS	Aminoacyl-tRNA biosynthesis, Metabolic pathways, Porphyrin and chlorophyll metabolism
3525	3.77e-05	7.925	100	67.15	68.57	72.19	86.94	SFPQ	X70944	SFPQ	RNA polymerase III transcription
3817	0.0001056	7.171	100	67.15	57.8	53.91	59.45	CUL4B	U58091	CUL4B	Nucleotide excision repair, Ubiquitin mediated proteolysis
321	< 1e-07	25.285	100	67.05	92.81	95.12	81.84	EIF4G1	D12686	EIF4G1	Eukaryotic protein translation, Internal Ribosome entry pathway, mTOR Signaling Pathway, Regulation of eIF4e and p70 S6 Kinase, RNA transport, Viral myocarditis
2445	4e-07	11.246	100	67.04	58.82	56.66	51.81	POP4	BC006098	POP4	Ribosome biogenesis in eukaryotes, RNA transport
870	< 1e-07	57.234	100	66.97	37	33.91	38.76	PTPN2	M25393	PTPN2
2844	2.8e-06	9.847	100	66.88	83.38	87.57	65.01	IL16	U82972	IL16	Cytokine Network
1596	< 1e-07	15.606	100	66.68	88.22	96.01	110.53	SMS	AD001528	SMS	Arginine and proline metabolism, beta-Alanine metabolism, Cysteine and methionine metabolism, Glutathione metabolism, Metabolic pathways
2443	4e-07	11.272	100	66.62	62.47	53.17	50.59	COX15	AF044323	COX15	Metabolic pathways, Oxidative phosphorylation, Porphyrin and chlorophyll metabolism
2717	1.5e-06	10.294	100	66.47	80.61	78.7	74.15	MNT	Y13444	MNT
4345	0.0004947	6.039	100	66.43	60.42	56.16	48.92	RNF139	AF064801	RNF139
2757	1.8e-06	10.157	100	66.28	76.31	107.51	86.37	XPO7	AF064729	XPO7
1338	< 1e-07	17.725	100	66.28	60.76	51.65	35.75	SMARCD3	U66619	SMARCD3
3159	1.01e-05	8.896	100	66.25	70.45	74.76	55.93	SSNA1	Z96932	SSNA1
834	< 1e-07	25.685	100	66.21	54.44	46.63	37.91	PPP4R2	AJ271448	PPP4R2
1544	< 1e-07	15.967	100	66.1	51.68	46.43	42.15	PPID		PPID	Calcium signaling pathway, Huntington's disease, Parkinson's disease
348	< 1e-07	21.115	100	65.81	92.13	82.03	75.27	F11R	AF111713	F11R	Cell adhesion molecules (CAMs), Epithelial cell signaling in Helicobacter pylori infection, Leukocyte transendothelial migration, Tight junction
1644	< 1e-07	15.312	100	65.79	81.96	72.43	56.79	SVIL	AF051851	SVIL
2343	2e-07	11.71	100	65.77	59.17	57.56	52.71	DDA1	BC000615	DDA1
2592	8e-07	10.732	100	65.68	68.77	55.78	47.23	WDR41	AF115511	WDR41
3103	8.6e-06	9.011	100	65.65	72.04	61.54	53.94	CASP8	U60520	CASP8	Caspase Cascade in Apoptosis, Ceramide Signaling Pathway, D4-GDI Signaling Pathway, FAS signaling pathway ( CD95 ), HIV-I Nef: negative effector of Fas and TNF, Induction of apoptosis through DR3 and DR4/5 Death Receptors , Role of Mitochondria in Apoptotic Signaling, SODD/TNFR1 Signaling Pathway, TNFR1 Signaling Pathway, Alzheimer's disease, Apoptosis, Chagas disease (American trypanosomiasis), …
1818	< 1e-07	14.182	100	65.63	85.88	82.19	70.02	PIGT		PIGT	Glycosylphosphatidylinositol(GPI)-anchor biosynthesis, Metabolic pathways
3597	4.99e-05	7.72	100	65.48	66.77	55.82	50.96	ARID4A	S57153	ARID4A
3765	8.96e-05	7.291	100	65.46	59.75	55.61	52.71	HSPA1L	D85730	HSPA1L	Antigen processing and presentation, Endocytosis, MAPK signaling pathway, Protein processing in endoplasmic reticulum, Spliceosome, Toxoplasmosis
4479	0.000701	5.784	96	65.41	82.17	89.01	72.66	PEPD	BC015027	PEPD
3951	0.0001511	6.908	100	65.39	60.64	57.76	57.36	PIGV	AK000484	PIGV	Glycosylphosphatidylinositol(GPI)-anchor biosynthesis, Metabolic pathways
3172	1.04e-05	8.872	100	65.38	52.55	57.92	79.53	UXS1	AK027244	UXS1	Amino sugar and nucleotide sugar metabolism, Metabolic pathways, Starch and sucrose metabolism
2862	3e-06	9.795	100	65.31	53.16	54.12	70.86	PPP1R8	AF061959	PPP1R8
228	< 1e-07	25.004	100	65.25	88.12	84.16	72.96	CREBBP	U85962	CREBBP	Acetylation and Deacetylation of RelA in The Nucleus, Activation of Csk by cAMP-dependent Protein Kinase Inhibits Signaling through the T Cell Receptor, CARM1 and Regulation of the Estrogen Receptor, Control of Gene Expression by Vitamin D Receptor, Granzyme A mediated Apoptosis Pathway, IL-7 Signal Transduction, Inhibition of Huntington disease neurodegeneration by histone deacetylase inhibitors…
1955	< 1e-07	13.574	100	65.23	85.83	103.94	64.19	E2F2	L22846	E2F2	Bladder cancer, Cell cycle, Chronic myeloid leukemia, Glioma, Melanoma, Non-small cell lung cancer, Pancreatic cancer, Pathways in cancer, Prostate cancer, Small cell lung cancer
3382	2.26e-05	8.302	100	65.22	80.18	78.09	71.46	HK2		HK2	Amino sugar and nucleotide sugar metabolism, Butirosin and neomycin biosynthesis, Carbohydrate digestion and absorption, Fructose and mannose metabolism, Galactose metabolism, Glycolysis / Gluconeogenesis, Insulin signaling pathway, Metabolic pathways, Starch and sucrose metabolism, Type II diabetes mellitus
4259	0.0003894	6.215	100	65.22	77.37	72.99	71.31	ATXN2	U80749	ATXN2
4056	0.0002071	6.677	100	65.2	84.48	79.68	70.91	PMF1	AF141310	PMF1
3604	5.07e-05	7.707	100	65.05	164.15	249.51	72.65	MPO		MPO	Phagosome
2784	2e-06	10.081	100	65.03	77.6	80.92	65.9	PTOV1	AF238381	PTOV1
3689	6.91e-05	7.481	100	64.99	77.62	71.12	79.56	CREB3L2	AJ549092	CREB3L2	Huntington's disease, Melanogenesis, Prostate cancer, Vasopressin-regulated water reabsorption
4252	0.0003773	6.238	99	64.98	75.95	69.62	56.13	IGF1R	M69229	IGF1R	Control of skeletal myogenesis by HDAC & calcium/calmodulin-dependent kinase (CaMK), Erk1/Erk2 Mapk Signaling pathway, IGF-1 Signaling Pathway, Multiple antiapoptotic pathways from IGF-1R signaling lead to BAD phosphorylation, Regulation of BAD phosphorylation, Skeletal muscle hypertrophy is regulated via AKT/mTOR pathway, Telomeres, Telomerase, Cellular Aging, and Immortality, The IGF-1 Receptor…
655	< 1e-07	21.639	100	64.98	47.39	49.21	43.03	MRPS18A	AB049952	MRPS18A
394	< 1e-07	24.828	100	64.97	106.41	107.25	87.23	GABARAPL1	AF087847	GABARAPL1	Regulation of autophagy
1940	< 1e-07	13.62	100	64.82	60.16	72.11	93.4	ARMC1	BC011607	ARMC1
1635	< 1e-07	15.358	100	64.82	59.3	60.67	42.83	STX8	AF115323	STX8	SNARE interactions in vesicular transport
2896	3.5e-06	9.682	100	64.79	71.27	63.83	49.23	SART1	AB006198	SART1	Spliceosome
3789	9.65e-05	7.237	100	64.78	53.92	59.1	72.1	SKIV2L2	D29641	SKIV2L2	RNA degradation
2389	3e-07	11.546	100	64.67	87.53	69.52	53.94	CLU	M64722	CLU
3268	1.51e-05	8.599	100	64.58	70.03	108.75	96.29	LBH	AF110224	LBH
3786	9.49e-05	7.249	100	64.58	67.16	64.16	49.82	UNC119	U40998	UNC119
1011	< 1e-07	49.587	100	64.53	18.17	14.49	16.61	SLC1A3		SLC1A3	Malate-aspartate shuttle
3809	0.0001034	7.186	100	64.34	79.93	62.83	55.35	HIP1	AF052288	HIP1	Huntington's disease
2214	< 1e-07	12.32	100	64.32	71.32	60.45	45.9	AP3S2	X99459	AP3S2	Lysosome
1064	< 1e-07	34.892	100	64.26	87.37	66.38	41.14	SSH1	BC062341	SSH1	Regulation of actin cytoskeleton
1677	< 1e-07	15.09	100	64.1	77.08	70.82	58.23	ARID3B		ARID3B
3236	1.3e-05	8.706	100	64.09	74.99	76	76.92	SUPT5H	U56402	SUPT5H
2111	< 1e-07	12.793	100	64.04	73.52	80.71	80.32	WDR6	AF099100	WDR6
898	< 1e-07	20.102	100	64.04	54.16	80.31	159.61	RASGRP1	AF106071	RASGRP1	MAPK signaling pathway, T cell receptor signaling pathway
3974	0.0001646	6.845	100	63.8	53.43	54.48	56.71	CSNK2A2	M55268	CSNK2A2	Adherens junction, Ribosome biogenesis in eukaryotes, Tight junction, Wnt signaling pathway
1077	< 1e-07	18.569	100	63.77	53.45	43.02	37.72	STK3	BC010640	STK3	MAPK signaling pathway
2836	2.7e-06	9.875	100	63.65	53.45	67.08	85.81	NOL11	AK023702	NOL11
2588	8e-07	10.741	100	63.64	63.58	73.23	44.53	ATG9A	AK021732	ATG9A
1606	< 1e-07	15.564	100	63.62	78.66	65.52	47.91	SLC6A6		SLC6A6
4011	0.000179	6.784	100	63.26	49.78	60.78	56.77	RGS10	AF045229	RGS10
1605	< 1e-07	15.544	100	63.24	81.49	89.26	89.22	SAE1	BC018271	SAE1	Basic Mechanisms of SUMOylation, ER-associated degradation (ERAD) Pathway, SUMOylation as a mechanism to modulate CtBP-dependent gene responses, Ubiquitin mediated proteolysis
1852	< 1e-07	14.008	100	63.16	60.62	65.3	92.71	BUB3	AF053304	BUB3	Cell cycle
4575	0.0008904	5.609	87	63.12	60.82	116.34	46.41	GYPB		GYPB	Malaria
4258	0.000384	6.225	100	63.01	51.44	60.83	55.19	PFDN1	Y17392	PFDN1
1375	< 1e-07	16.996	100	62.98	39.85	43.02	35.07	DNAJC15	AF126743	DNAJC15
4098	0.0002314	6.596	100	62.82	56.39	54.1	71.91	APOBEC3G	AF182420	APOBEC3G
1674	< 1e-07	15.111	100	62.55	50.05	46.42	46.33	ZNF24	AF016052	ZNF24
2059	< 1e-07	12.986	100	62.52	54.4	50.42	46.2	RARA	X06538	RARA	Degradation of the RAR and RXR by the proteasome, Map Kinase Inactivation of SMRT Corepressor, Nuclear receptors coordinate the activities of chromatin remodeling complexes and coactivators to facilitate initiation of transcription in carcinoma cells, Nuclear Receptors in Lipid Metabolism and Toxicity, Regulation of transcriptional activity by PML, Transcription Regulation by Methyltransferase of…
324	< 1e-07	28.867	100	62.52	36.75	38.52	29.89	ELL2	U88629	ELL2
610	< 1e-07	26.188	100	62.41	59.25	50.95	33.8	MAPK13	Y10488	MAPK13	Keratinocyte Differentiation, MAPKinase Signaling Pathway, Stathmin and breast cancer resistance to antimicrotubule agents, Amyotrophic lateral sclerosis (ALS), Chagas disease (American trypanosomiasis), Epithelial cell signaling in Helicobacter pylori infection, Fc epsilon RI signaling pathway, GnRH signaling pathway, Hepatitis C, Leishmaniasis, Leukocyte transendothelial migration, MAPK signali…
4078	0.0002196	6.634	100	62.36	78.22	69.65	76.01	FCHSD2	AB018312	FCHSD2
3150	9.8e-06	8.917	100	62.35	58.76	53.39	45.11	AGPAT2	AF000237	AGPAT2	Fat digestion and absorption, Glycerolipid metabolism, Glycerophospholipid metabolism, Metabolic pathways
1695	< 1e-07	14.962	100	62.34	113.76	149.66	24.57	C1QB	X03084	C1QB	Classical Complement Pathway, Complement Pathway, Chagas disease (American trypanosomiasis), Complement and coagulation cascades, Prion diseases, Staphylococcus aureus infection, Systemic lupus erythematosus
1760	< 1e-07	14.582	100	62.27	74.37	88.19	39.29	NSUN3	BC020602	NSUN3
1023	< 1e-07	22.278	100	62.24	80.06	76.08	48.85	SLC31A1	U83460	SLC31A1
1942	< 1e-07	13.614	100	62.23	42.3	49.95	74.38	DUT	M89913	DUT	Mechanism of Gene Regulation by Peroxisome Proliferators via PPARa(alpha), Metabolic pathways, Pyrimidine metabolism
2583	8e-07	10.759	100	62.2	78.08	77.59	87.02	CHST11	AB042326	CHST11	Glycosaminoglycan biosynthesis - chondroitin sulfate / dermatan sulfate, Sulfur metabolism
2367	3e-07	11.614	100	62.09	51.35	44.94	47.67	USP25	AF170562	USP25
1570	< 1e-07	15.838	100	62.07	50.89	51.48	45.38	STK17A	AB011420	STK17A
953	< 1e-07	24.721	100	62.04	71.89	79.75	120.8	RUNX3	BC013362	RUNX3
1807	< 1e-07	14.24	100	61.83	79.19	68.94	54.88	MSH3	U61981	MSH3	Colorectal cancer, Mismatch repair, Pathways in cancer
2838	2.7e-06	9.871	100	61.65	51.88	39.54	40.71	ICAM1		ICAM1	Adhesion and Diapedesis of Granulocytes, Adhesion and Diapedesis of Lymphocytes, Adhesion Molecules on Lymphocyte, B Lymphocyte Cell Surface Molecules, Cells and Molecules involved in local acute inflammatory response, CTL mediated immune response against target cells , Monocyte and its Surface Molecules, Neutrophil and Its Surface Molecules, T Cytotoxic Cell Surface Molecules, T Helper Cell Surf…
1538	< 1e-07	15.941	100	61.62	45.41	45.92	49.57	FBXO34	AK000732	FBXO34
2783	2e-06	10.082	100	61.55	65.19	55.82	38.33	GM2A		GM2A	Lysosome
2786	2.1e-06	10.062	100	61.46	59.04	65.83	79.46	MAPRE2	X94232	MAPRE2
1141	< 1e-07	25.927	100	61.45	60.66	55.11	24.35	TP53I3	AF010309	TP53I3	p53 signaling pathway
141	< 1e-07	37.488	100	61.43	102.19	95.29	118.86	CBX7		CBX7
2854	2.8e-06	9.832	100	61.4	47.31	47.42	44.26	HSPA4	AB023420	HSPA4	Antigen processing and presentation
3128	9.3e-06	8.95	100	61.24	66.69	71.08	88.06	THUMPD1	BC000448	THUMPD1
1768	< 1e-07	14.527	100	61.19	79.69	72.7	49.87	NDUFB1	BC104672	NDUFB1	Alzheimer's disease, Huntington's disease, Metabolic pathways, Oxidative phosphorylation, Parkinson's disease
308	< 1e-07	21.917	100	61.18	79.29	79.22	79.76	DYNC1H1	AB002323	DYNC1H1	Phagosome, Vasopressin-regulated water reabsorption
983	< 1e-07	27.612	100	61.18	42.99	51.77	113.01	SERINC5	AF498273	SERINC5
2427	4e-07	11.371	100	61.14	69.32	68.39	82.67	SAFB2	D50928	SAFB2
3454	2.92e-05	8.113	100	61.11	50.38	50.2	49.14	MUT		MUT	Catabolic Pathways for Methionine, Isoleucine, Threonine and Valine, Glyoxylate and dicarboxylate metabolism, Metabolic pathways, Propanoate metabolism, Valine, leucine and isoleucine degradation
373	< 1e-07	20.282	100	61.01	34.13	38.47	23.98	FKBP4	M88279	FKBP4
4131	0.0002574	6.518	100	61	52.56	54.2	86.07	ATP2B1	J04027	ATP2B1	Calcium signaling pathway, Pancreatic secretion, Salivary secretion
2215	< 1e-07	12.316	100	60.97	44.89	58.41	83.58	HMGN3	L40357	HMGN3
1873	< 1e-07	13.939	100	60.92	53.68	58.51	76.51	ZNF451	AB011148	ZNF451
3930	0.0001446	6.94	100	60.82	76.24	66.65	70.11	BAZ2B	AB032255	BAZ2B
782	< 1e-07	22.853	100	60.82	70.12	55.3	42.89	PELO		PELO	mRNA surveillance pathway
37	< 1e-07	18.815	100	60.74	82.26	80.48	91.2	AKT1	M63167	AKT1	Actions of Nitric Oxide in the Heart, AKT Signaling Pathway, Apoptotic Signaling in Response to DNA Damage, B Cell Survival Pathway, Control of skeletal myogenesis by HDAC & calcium/calmodulin-dependent kinase (CaMK), Corticosteroids and cardioprotection, Human Cytomegalovirus and Map Kinase Pathways, Hypoxia and p53 in the Cardiovascular system, IL 4 signaling pathway, IL-2 Receptor Beta Chain i…
3192	1.11e-05	8.822	100	60.7	51.93	57.33	75.21	NOL8	AB109030	NOL8
4197	0.0003206	6.357	100	60.57	69.56	75.58	72.38	BRD4	Y12059	BRD4
279	< 1e-07	18.264	100	60.56	52.46	46.63	36.56	DIAPH2	Y15909	DIAPH2	Regulation of actin cytoskeleton
1498	< 1e-07	16.208	100	60.52	95.04	107.22	126.91	CD8A		CD8A	IL 17 Signaling Pathway, Regulation of hematopoiesis by cytokines, T Cytotoxic Cell Surface Molecules, Antigen processing and presentation, Cell adhesion molecules (CAMs), Hematopoietic cell lineage, Primary immunodeficiency, T cell receptor signaling pathway
2476	5e-07	11.119	100	60.48	51.61	53.69	48.47	VGLL4	D50911	VGLL4
2737	1.7e-06	10.215	100	60.42	57.47	59.99	47.57	POLDIP2	AF077203	POLDIP2
438	< 1e-07	38.596	100	60.37	186.02	149.74	35.93	GRB10		GRB10
3678	6.74e-05	7.5	100	60.37	92.65	80.26	73.37	SLC27A3	BC009916	SLC27A3
343	< 1e-07	18.812	100	60.36	54.37	52.7	43.43	EXOC7	BC029432	EXOC7	Insulin signaling pathway
2648	1.1e-06	10.516	100	60.33	60.8	58.04	41.79	CWF19L1	AK001860	CWF19L1
167	< 1e-07	36.1	100	60.29	99.8	143.05	143.81	CD79A	M80462	CD79A	B Cell Receptor Complex, BCR Signaling Pathway, CTCF: First Multivalent Nuclear Factor, B cell receptor signaling pathway, Primary immunodeficiency
904	< 1e-07	22.461	100	60.2	80.91	72.24	60.06	RCOR1	AF155595	RCOR1	Huntington's disease
3389	2.3e-05	8.287	100	60.08	59.78	69.35	79.53	SYNCRIP	AF037448	SYNCRIP
4340	0.0004827	6.057	100	60.04	78.72	65.66	59.38	SLC9A6	AF030409	SLC9A6	Cardiac muscle contraction
4339	0.0004812	6.06	100	60.04	72.98	68.29	58.76	KLHL24		KLHL24
659	< 1e-07	40.31	100	60.01	192.76	178.09	35.38	MS4A4A	AB013102	MS4A4A
1878	< 1e-07	13.921	100	59.78	75.77	91.27	92.25	TCF7	Z47362	TCF7	Acute myeloid leukemia, Adherens junction, Arrhythmogenic right ventricular cardiomyopathy (ARVC), Basal cell carcinoma, Colorectal cancer, Endometrial cancer, Melanogenesis, Pathways in cancer, Prostate cancer, Thyroid cancer, Wnt signaling pathway
2662	1.2e-06	10.48	100	59.72	54.23	54.65	42.03	RWDD1	AF092134	RWDD1
3284	1.6e-05	8.555	100	59.71	45.05	71.07	74.26	P2RX5	AF016709	P2RX5	Calcium signaling pathway, Neuroactive ligand-receptor interaction
4136	0.0002607	6.508	100	59.66	43.37	48.07	50.07	PDIA4	BC001928	PDIA4	Protein processing in endoplasmic reticulum, Vibrio cholerae infection
740	< 1e-07	22.295	100	59.65	55.15	61.54	95.78	OFD1	Y15164	OFD1
845	< 1e-07	39.788	100	59.55	112.85	100.87	102.37	PRNP	M13899	PRNP	Prion Pathway, Prion diseases
4385	0.0005426	5.972	100	59.48	55.06	51.91	51.04	TEX261	AL832385	TEX261
4275	0.0004072	6.182	100	59.43	47.36	46.53	68.13	AGL	BC078663	AGL	Metabolic pathways, Starch and sucrose metabolism
3847	0.0001133	7.119	100	59.41	65.87	52.65	46.22	TOM1	AJ006973	TOM1
3853	0.0001163	7.099	100	59.35	75.11	83.75	60.92	LIME1	AK000413	LIME1
3592	4.93e-05	7.729	100	59.32	40.37	32.81	41.77	APOL6	AY014879	APOL6
2277	1e-07	12.033	100	59.27	50.8	48.93	49.92	SRF	J03161	SRF	EGF Signaling Pathway, Growth Hormone Signaling Pathway, Hop Pathway in Cardiac Development, IGF-1 Signaling Pathway, IL 6 signaling pathway, Insulin Signaling Pathway, PDGF Signaling Pathway, Role of MAL in Rho-Mediated Activation of SRF, MAPK signaling pathway
988	< 1e-07	49.164	100	59.18	81.33	78.74	89.12	SF3A1	X85237	SF3A1	Spliceosome
2753	1.8e-06	10.161	100	59.18	59.14	63.82	42.13	LSM3	AF182289	LSM3	RNA degradation, Spliceosome
3174	1.05e-05	8.866	100	59.06	74.38	81.52	69.5	TOMM40	AF043250	TOMM40	Amyotrophic lateral sclerosis (ALS)
1281	< 1e-07	17.524	100	58.77	68.29	88.3	115.27	ETS1		ETS1	Keratinocyte Differentiation, METS affect on Macrophage Differentiation, Dorso-ventral axis formation, Pathways in cancer, Renal cell carcinoma
3819	0.0001059	7.168	100	58.69	54.79	134.93	42.66	TMCC2	AB001596	TMCC2
1151	< 1e-07	65.314	100	58.6	77.09	89.49	137.84	TRIM44	BC024031	TRIM44
2449	4e-07	11.226	100	58.58	63.25	64.57	83.72	MRPL49		MRPL49
3697	7.13e-05	7.458	100	58.57	79.45	76.62	76.01	LILRA1	AF025530	LILRA1	Osteoclast differentiation
839	< 1e-07	18.09	100	58.55	49.23	47.2	41.81	PRKAB1	BC001823	PRKAB1	ChREBP regulation by carbohydrates and cAMP, Reversal of Insulin Resistance by Leptin, Adipocytokine signaling pathway, Hypertrophic cardiomyopathy (HCM), Insulin signaling pathway
492	< 1e-07	36.086	100	58.53	31.66	43.59	30.67	IGF2BP3	AF117108	IGF2BP3
266	< 1e-07	19.101	100	58.52	72.51	87.47	103.52	DDX47	AK127712	DDX47
4295	0.0004304	6.141	100	58.51	67.12	80.1	49.27	CYBRD1	AK027115	CYBRD1
2029	< 1e-07	13.158	100	58.48	82.84	75.83	77.26	ADSS	BC012356	ADSS	Alanine, aspartate and glutamate metabolism, Metabolic pathways, Purine metabolism
1402	< 1e-07	17.105	100	58.24	80.46	92.02	94.39	SF3A3	U08815	SF3A3	Spliceosome
3352	2.07e-05	8.367	100	58.24	68.7	73.13	62.95	RING1		RING1	The PRC2 Complex Sets Long-term Gene Silencing Through Modification of Histone Tails
1125	< 1e-07	22.692	100	58.22	59.19	56.24	36.17	TMED1	U41804	TMED1
4311	0.0004448	6.117	100	58.16	63.64	62.76	74.6	UFM1	AF208844	UFM1
880	< 1e-07	23.462	100	58.15	82.45	74.49	96.12	R3HDM2	AB023219	R3HDM2
1036	< 1e-07	26.892	100	58.09	78.05	77.31	80.97	SMARCC2	U66616	SMARCC2	Chromatin Remodeling by hSWI/SNF ATP-dependent Complexes, Control of Gene Expression by Vitamin D Receptor
4491	0.0007183	5.766	97	58.05	55.72	52.68	49.83	TLK2	AB004884	TLK2
3006	5.5e-06	9.334	100	58.05	41.08	49.74	38.48	MRPL15	AB051619	MRPL15
1457	< 1e-07	16.395	100	57.93	84.75	76.33	59.48	ALDH3B1	U10868	ALDH3B1	Drug metabolism - cytochrome P450, Glycolysis / Gluconeogenesis, Histidine metabolism, Metabolic pathways, Metabolism of xenobiotics by cytochrome P450, Phenylalanine metabolism, Tyrosine metabolism
2393	3e-07	11.528	100	57.92	68.06	87.65	78.28	SHMT2	AK223555	SHMT2	Cyanoamino acid metabolism, Glycine, serine and threonine metabolism, Metabolic pathways, One carbon pool by folate
3301	1.69e-05	8.512	100	57.91	57.46	54.28	72.01	RNF103	D76444	RNF103
2125	< 1e-07	12.732	100	57.91	50.23	45.86	45.47	TM9SF1	U94831	TM9SF1
709	< 1e-07	27.981	100	57.88	88.64	84.99	75.02	NKTR		NKTR
627	< 1e-07	19.282	100	57.84	51.43	47.63	40.61	MED8	AF521562, BC010543	MED8
1116	< 1e-07	21.082	100	57.84	44.69	42.16	45.92	TFG	BC009241	TFG	Pathways in cancer, Thyroid cancer
1608	< 1e-07	15.531	100	57.82	42.95	41.96	40.17	AGPS	Y09443	AGPS	Ether lipid metabolism, Metabolic pathways, Peroxisome
2773	2e-06	10.098	100	57.82	26.89	40.09	36.32	HBE1	BC015537	HBE1
1582	< 1e-07	15.768	100	57.79	39.5	50.75	75.8	SNRPA1	AJ130971	SNRPA1	Spliceosomal Assembly, Spliceosome
621	< 1e-07	57.931	100	57.64	37.94	37.39	35.99	MCTS1	AB034206	MCTS1
2527	6e-07	10.956	100	57.63	71.55	65.62	57.21	ABR	L19704	ABR
154	< 1e-07	29.512	100	57.5	26.54	25.32	28.09	CD38	D84276	CD38	Calcium signaling pathway, Hematopoietic cell lineage, Metabolic pathways, Nicotinate and nicotinamide metabolism, Pancreatic secretion, Salivary secretion
4583	0.0009152	5.589	77	57.25	49.76	64.51	73.94	EXOSC8	AF025438	EXOSC8	RNA degradation
1121	< 1e-07	19.86	100	57.08	45.33	44.99	36.78	TIMM17B	AF034790	TIMM17B
1462	< 1e-07	16.382	100	57.06	34.51	28.2	93.85	GZMH	M72150	GZMH
766	< 1e-07	18.792	100	57.02	56.36	63.49	79.17	PCM1		PCM1
4233	0.0003562	6.28	100	57.01	61.29	62.85	68.44	MBTPS1	D42053	MBTPS1	SREBP control of lipid synthesis, Protein processing in endoplasmic reticulum
2145	< 1e-07	12.643	100	57.01	52.77	45.26	44.03	SPATA5L1	AK023232	SPATA5L1
924	< 1e-07	67.639	100	56.97	80.36	97.8	137.87	RPA1	M63488	RPA1	Hypoxia and p53 in the Cardiovascular system, DNA replication, Homologous recombination, Mismatch repair, Nucleotide excision repair
1362	< 1e-07	17.082	100	56.97	74.2	76.95	69.52	BRPF1	M91585	BRPF1
2796	2.1e-06	10.037	100	56.89	57.08	51.59	42.69	RBBP5	BC053856	RBBP5
262	< 1e-07	74.494	100	56.88	98.93	107.97	132.59	DDX18	X98743	DDX18
634	< 1e-07	42.161	100	56.88	93.19	102.25	83.06	MFNG	BC094814	MFNG	Notch signaling pathway, Other types of O-glycan biosynthesis
165	< 1e-07	26.175	100	56.76	116.79	123.94	101.16	CD7	X06180	CD7	Dendritic cells in regulating TH1 and TH2 Development, Hematopoietic cell lineage
823	< 1e-07	21.19	100	56.73	68.07	68.57	58.46	POLG	X98093	POLG	Metabolic pathways
4229	0.0003544	6.284	100	56.73	50	49.88	45.83	ITGB1BP1	AF012023	ITGB1BP1
1574	< 1e-07	15.889	100	56.56	50.73	48.34	39.99	YIPF4	AK098486	YIPF4
693	< 1e-07	21.993	100	56.55	65.45	77.9	99.02	NDUFV1	AF092131	NDUFV1	Alzheimer's disease, Huntington's disease, Metabolic pathways, Oxidative phosphorylation, Parkinson's disease
75	< 1e-07	22.413	100	56.44	67.53	96.19	118.38	ATIC		ATIC	Metabolic pathways, One carbon pool by folate, Purine metabolism
449	< 1e-07	37.849	100	56.39	109.66	151.22	79.04	H1F0	X03473	H1F0
111	< 1e-07	60.048	100	56.35	89.3	90.52	93.91	BRD3		BRD3
1249	< 1e-07	25.885	100	56.31	40.17	46.01	58.72	ZNF706	AF125099	ZNF706
1481	< 1e-07	16.341	100	56.27	40.32	38.07	41.35	CASP7	U37448	CASP7	Apoptotic DNA fragmentation and tissue homeostasis, Apoptotic Signaling in Response to DNA Damage, B Cell Survival Pathway, Caspase Cascade in Apoptosis, FAS signaling pathway ( CD95 ), HIV-I Nef: negative effector of Fas and TNF, Induction of apoptosis through DR3 and DR4/5 Death Receptors , Role of Mitochondria in Apoptotic Signaling, Alzheimer's disease, Apoptosis
3753	8.75e-05	7.308	100	56.13	71.7	66.26	67.98	HARS2	U18937	HARS2	Aminoacyl-tRNA biosynthesis
3866	0.0001201	7.076	100	56.07	60.91	73.68	58.48	BMP2K	AB015331	BMP2K
89	< 1e-07	23.246	100	56.04	37.27	30.67	42.39	B4GALT4	AF022367	B4GALT4	Glycosaminoglycan biosynthesis - keratan sulfate, Glycosphingolipid biosynthesis - lacto and neolacto series, Metabolic pathways
2626	1e-06	10.602	100	56.01	41.47	40.46	42.35	CHORDC1	AF192466	CHORDC1
450	< 1e-07	33.53	100	55.98	80.18	98.12	93.51	H1FX	D64142	H1FX
1739	< 1e-07	14.705	100	55.98	48.73	42.04	45.46	GALNS	D17629	GALNS	Glycosaminoglycan degradation, Lysosome, Metabolic pathways
1025	< 1e-07	18.216	100	55.95	66.44	89.68	115.71	SLC38A1	AF271070	SLC38A1
3875	0.0001232	7.057	100	55.88	65.89	70.9	60.06	MAP4K2	BC047865	MAP4K2	MAPKinase Signaling Pathway, Role of MAL in Rho-Mediated Activation of SRF, TNF/Stress Related Signaling, MAPK signaling pathway
339	< 1e-07	22.199	100	55.87	48.38	44.21	37.95	ERICH1		ERICH1
2031	< 1e-07	13.144	100	55.85	39.78	40.25	46.83	CDKN1A	U03106	CDKN1A	ATM Signaling Pathway, Cell Cycle: G1/S Check Point , Cell Cycle: G2/M Checkpoint, Cyclins and Cell Cycle Regulation, Effects of calcineurin in Keratinocyte Differentiation, Erythropoietin mediated neuroprotection through NF-kB, Hypoxia and p53 in the Cardiovascular system, Influence of Ras and Rho proteins on G1 to S Transition, p53 Signaling Pathway, Bladder cancer, Cell cycle, Chronic myeloid …
1451	< 1e-07	16.822	100	55.82	41.64	46.9	73.56	TCF4	M74719	TCF4
3142	9.6e-06	8.929	100	55.81	41.19	64.21	77.49	GPR171	AF002986	GPR171
522	< 1e-07	27.536	100	55.79	90.03	98.39	98.61	ITGB7		ITGB7	Arrhythmogenic right ventricular cardiomyopathy (ARVC), Cell adhesion molecules (CAMs), Dilated cardiomyopathy, ECM-receptor interaction, Focal adhesion, Hypertrophic cardiomyopathy (HCM), Intestinal immune network for IgA production, Regulation of actin cytoskeleton
2304	2e-07	11.906	100	55.79	46.61	50.04	41.36	PFDN2	AF165883	PFDN2
998	< 1e-07	31.926	100	55.68	39.28	35.74	27.39	SIL1	AK075177	SIL1	Protein processing in endoplasmic reticulum
4	< 1e-07	35.488	100	55.65	106.28	81.36	82.43	ABHD2	X12433	ABHD2
1073	< 1e-07	21.453	100	55.6	52.29	43.09	37.44	STAM2	AF042274	STAM2	Endocytosis, Jak-STAT signaling pathway
4149	0.0002738	6.473	100	55.59	41.87	100.18	46.18	GYPA	M36281	GYPA	Hematopoietic cell lineage, Malaria
4588	0.0009225	5.583	78	55.53	57.8	54.73	74.18	GFOD1	AK000337	GFOD1
215	< 1e-07	20.347	100	55.24	37.55	41.74	33.17	COPS2	AF212227	COPS2	Control of Gene Expression by Vitamin D Receptor
2362	2e-07	11.635	100	55.23	46.99	37.97	42.81	BLZF1	U79751	BLZF1
3835	0.0001099	7.141	100	55.21	67.61	56.91	51.1	FHOD1	AF113615	FHOD1
2050	< 1e-07	13.045	100	55.19	44.1	39.77	37.92	BAK1	U23765	BAK1	Role of Mitochondria in Apoptotic Signaling, Protein processing in endoplasmic reticulum
1366	< 1e-07	17.045	100	55.01	83.5	74.2	58.2	CAMK2G	U81554	CAMK2G	Calcium signaling pathway, ErbB signaling pathway, Gastric acid secretion, Glioma, GnRH signaling pathway, Long-term potentiation, Melanogenesis, Neurotrophin signaling pathway, Olfactory transduction, Oocyte meiosis, Wnt signaling pathway
4291	0.0004258	6.149	100	54.96	54.13	42.73	36.08	CES1	BC012418	CES1	Drug metabolism - other enzymes, Metabolic pathways
1186	< 1e-07	20.346	100	54.94	48.61	50.47	33.63	UQCRB	X13585	UQCRB	Alzheimer's disease, Cardiac muscle contraction, Huntington's disease, Metabolic pathways, Oxidative phosphorylation, Parkinson's disease
1007	< 1e-07	31.255	100	54.94	28.57	35.56	48.88	SLC12A7	AF105365	SLC12A7	Collecting duct acid secretion
1130	< 1e-07	22.569	100	54.81	44.95	39.65	35.42	TMEM70	BC002748	TMEM70
4467	0.0006665	5.821	97	54.69	51.47	57.15	45.63	FKBP3	M96256	FKBP3
4025	0.000186	6.756	100	54.66	45.51	42.58	69.41	IFIH1	AF095844	IFIH1	RIG-I-like receptor signaling pathway
1347	< 1e-07	17.219	100	54.53	70.84	48.94	35.69	TRPS1	AF183810	TRPS1
2173	< 1e-07	12.473	100	54.41	56.42	46.99	32.57	CD151	AL161965, BC013302, D29963	CD151
294	< 1e-07	51.919	100	54.37	74.35	90.54	150.08	DNMT1	X63692	DNMT1	Cysteine and methionine metabolism, Metabolic pathways
88	< 1e-07	28.145	100	54.3	43.51	41.17	47.81	B4GALT1	X14085	B4GALT1	Galactose metabolism, Glycosaminoglycan biosynthesis - keratan sulfate, Glycosphingolipid biosynthesis - lacto and neolacto series, Metabolic pathways, N-Glycan biosynthesis, Other types of O-glycan biosynthesis
2625	1e-06	10.605	100	54.16	59.31	56.74	46.5	NKIRAS2	AF229840	NKIRAS2
747	< 1e-07	21.093	100	54.14	66.13	64.31	64.33	OSBP	AF185696	OSBP
4093	0.0002284	6.605	100	54.05	59	63.32	61.2	GOLGA3	AF485338	GOLGA3
4205	0.0003254	6.346	100	54.02	59.51	58.62	47.19	SH3GL1		SH3GL1	Endocytosis
3938	0.0001477	6.925	100	54.01	49.81	44.75	41.84	NME6	AF051941	NME6	Metabolic pathways, Purine metabolism, Pyrimidine metabolism
3516	3.66e-05	7.948	100	53.95	51.2	47.24	45.11	MUS81		MUS81	Homologous recombination
1488	< 1e-07	16.352	100	53.88	66.35	72.09	75.23	LETMD1	AF195651	LETMD1
3286	1.61e-05	8.551	100	53.78	54.85	48.54	43.76	PDE6D	AF045999	PDE6D	Purine metabolism
1936	< 1e-07	13.638	100	53.64	44.71	48.75	35.21	CDC27	U00001	CDC27	Cell cycle, Oocyte meiosis, Progesterone-mediated oocyte maturation, Ubiquitin mediated proteolysis
1082	< 1e-07	22.057	100	53.57	57.1	53.12	39.78	STX6	AJ002078	STX6	SNARE interactions in vesicular transport
2556	7e-07	10.856	100	53.5	68.21	66.41	81.53	ZBTB20	AF139460	ZBTB20
2223	1e-07	12.29	100	53.46	73.68	63.03	60.93	RAB22A	AF091034	RAB22A	Endocytosis
378	< 1e-07	23.915	100	53.4	69.02	75.44	91.98	FNBP4	BC037404	FNBP4
1673	< 1e-07	15.093	100	53.37	41.03	40.99	39.04	CASP3	BC016926	CASP3	Apoptotic DNA fragmentation and tissue homeostasis, Apoptotic Signaling in Response to DNA Damage, B Cell Survival Pathway, Caspase Cascade in Apoptosis, D4-GDI Signaling Pathway, FAS signaling pathway ( CD95 ), HIV-I Nef: negative effector of Fas and TNF, Induction of apoptosis through DR3 and DR4/5 Death Receptors , Role of Mitochondria in Apoptotic Signaling, Stress Induction of HSP Regulation…
2475	5e-07	11.121	100	53.36	52	44.67	36.16	RCHY1	AF255666	RCHY1	p53 signaling pathway, Ubiquitin mediated proteolysis
1975	< 1e-07	13.487	100	53.28	47.35	45.15	63.17	CYLD	AB020656	CYLD	Osteoclast differentiation, RIG-I-like receptor signaling pathway
3342	1.97e-05	8.4	100	53.24	42.82	50.59	55.72	RUVBL2	AF155138	RUVBL2
2141	< 1e-07	12.66	100	53.15	72.63	65.94	53.73	VAMP2		VAMP2	Blockade of Neurotransmitter Relase by Botulinum Toxin, Salivary secretion, SNARE interactions in vesicular transport, Vasopressin-regulated water reabsorption
2613	9e-07	10.654	100	53.15	65.4	62.52	65.63	TPR	U69668	TPR	Pathways in cancer, RNA transport, Thyroid cancer
3358	2.13e-05	8.343	100	53.14	38.32	60.1	67.86	POU2AF1		POU2AF1
462	< 1e-07	25.234	100	53.12	42.49	37.45	39.53	HIF1AN	AK000622	HIF1AN
4318	0.0004555	6.1	100	53.06	56.61	65.12	71.09	CD9	M38690	CD9	Hematopoietic cell lineage
3865	0.0001199	7.077	100	52.8	61.94	47.31	31.86	PDGFC	AF091434	PDGFC	Cytokine-cytokine receptor interaction, Focal adhesion, Gap junction, Melanoma, Prostate cancer, Regulation of actin cytoskeleton
2432	4e-07	11.339	100	52.79	75.21	81.09	47.51	FBP1	M19922	FBP1	Fructose and mannose metabolism, Glycolysis / Gluconeogenesis, Insulin signaling pathway, Metabolic pathways, Pentose phosphate pathway
4287	0.0004187	6.161	100	52.75	31.57	53.07	35.92	CTNNAL1	AF030233	CTNNAL1
1659	< 1e-07	15.197	100	52.66	60.71	50.63	36.15	HIST1H2BE	Z80780	HIST1H2BE	Systemic lupus erythematosus
4057	0.0002083	6.673	100	52.6	61.41	62.61	69.87	PCSK7	U40623	PCSK7
3768	9.03e-05	7.285	100	52.58	73.14	67.32	25.56	CRISP3	X94323	CRISP3
2282	2e-07	11.993	100	52.53	70.66	49.45	37.27	FUT7	X78031, AB012668	FUT7	Steps in the Glycosylation of Mammalian N-linked Oligosaccarides, Glycosphingolipid biosynthesis - lacto and neolacto series, Metabolic pathways, Other types of O-glycan biosynthesis
3621	5.39e-05	7.663	100	52.38	45.87	39.31	44.71	DOCK5		DOCK5
3808	0.0001033	7.187	100	52.35	54.57	60.7	62.61	XPNPEP1		XPNPEP1
1409	< 1e-07	17.182	100	52.24	59.47	53.63	40.64	TPM3	BC008425	TPM3	Cardiac muscle contraction, Dilated cardiomyopathy, Hypertrophic cardiomyopathy (HCM), Pathways in cancer, Thyroid cancer
1546	< 1e-07	15.916	100	52.17	65.99	57.53	39.49	SLC16A5	U59299	SLC16A5
3074	7.5e-06	9.116	100	52.15	44.71	45.02	60.99	CBR4	BC021973	CBR4
585	< 1e-07	19.092	100	52.12	68.21	56	36.42	LRRFIP2	AF115509	LRRFIP2
1798	< 1e-07	14.322	100	52.1	52.9	47.8	37.03	GTF2F2	X16901	GTF2F2	Basal transcription factors
1045	< 1e-07	20.289	100	52.05	37.86	35.41	46.08	SOS1	L13857	SOS1	Angiotensin II mediated activation of JNK Pathway via Pyk2 dependent signaling, BCR Signaling Pathway, Bioactive Peptide Induced Signaling Pathway, Calcium Signaling by HBx of Hepatitis B virus, EGF Signaling Pathway, EPO Signaling Pathway, Erk1/Erk2 Mapk Signaling pathway, Fc Epsilon Receptor I Signaling in Mast Cells, Growth Hormone Signaling Pathway, IGF-1 Signaling Pathway, IL 2 signaling pat…
2803	2.2e-06	10	100	51.88	45.91	44.16	42.11	E2F4	BC021050	E2F4	METS affect on Macrophage Differentiation, Cell cycle, TGF-beta signaling pathway
524	< 1e-07	27.873	100	51.83	78.76	78.92	83.85	ITPKB	AJ242780	ITPKB	Calcium signaling pathway, Inositol phosphate metabolism, Metabolic pathways, Phosphatidylinositol signaling system
1793	< 1e-07	14.352	100	51.74	72.93	62.45	75.08	PPIF	M80254	PPIF	Toxoplasmosis
630	< 1e-07	22.902	100	51.68	68.55	75.98	88.09	METAP1	D42084	METAP1
1706	< 1e-07	14.918	100	51.66	42.9	43.06	37.6	GALNT10	AK023782	GALNT10	Metabolic pathways, Mucin type O-Glycan biosynthesis
2963	4.5e-06	9.484	100	51.65	59.29	71.63	85.11	DNAJB2		DNAJB2	Protein processing in endoplasmic reticulum
4483	0.000703	5.782	95	51.58	56.15	53.83	48.08	CDK9	L25676	CDK9
2042	< 1e-07	13.076	100	51.48	46.76	44.53	40.43	C1orf50	BC001711	C1orf50
480	< 1e-07	25.447	100	51.48	44.01	40.02	34.69	HS1BP3		HS1BP3
2996	5.2e-06	9.376	100	51.44	55.67	51.38	37.85	SIGLEC7	AF170485	SIGLEC7
263	< 1e-07	71.303	100	51.38	88.32	97.42	115.73	DDX24	AF214731	DDX24
452	< 1e-07	22.791	100	51.37	53	48.69	30.23	HCFC1R1	AK000575	HCFC1R1
96	< 1e-07	26.719	100	51.29	80.92	76.77	55.44	BCKDHA	J04474	BCKDHA	Metabolic pathways, Valine, leucine and isoleucine degradation
2683	1.3e-06	10.413	100	51.27	63.76	60.55	71.76	RHOB		RHOB
801	< 1e-07	22.083	100	51.21	77.63	73.03	66.22	PIK3R1	M61906	PIK3R1	AKT Signaling Pathway, B Cell Survival Pathway, Control of skeletal myogenesis by HDAC & calcium/calmodulin-dependent kinase (CaMK), Corticosteroids and cardioprotection, CTCF: First Multivalent Nuclear Factor, CXCR4 Signaling Pathway, EGF Signaling Pathway, Erk and PI-3 Kinase Are Necessary for Collagen Binding in Corneal Epithelia, Fc Epsilon Receptor I Signaling in Mast Cells, Growth Hormone S…
3685	6.85e-05	7.487	100	51.19	51.8	50.59	42.6	CLTB	M20470	CLTB	ADP-Ribosylation Factor, Bacterial invasion of epithelial cells, Endocytosis, Huntington's disease, Lysosome
4596	0.0009374	5.571	80	51.15	45.88	47.12	35.96	RPL26L1	AF083248	RPL26L1	Ribosome
1514	< 1e-07	16.12	100	51.12	38.23	40.79	34.25	TXN2	U78678	TXN2
2554	7e-07	10.859	100	50.98	64.67	60.64	56.04	AQR	AB011132	AQR	Spliceosome
3541	4.09e-05	7.865	100	50.95	40.65	97.87	42.86	SLC2A1	K03195	SLC2A1	Vitamin C in the Brain, Adipocytokine signaling pathway, Bile secretion, Pathways in cancer, Renal cell carcinoma
1038	< 1e-07	22.147	100	50.88	40.08	39.62	37.54	SMU1	AK001667	SMU1
1180	< 1e-07	21.954	100	50.84	67.93	60.6	55.61	UBE4B	AF091093	UBE4B	Protein processing in endoplasmic reticulum, Ubiquitin mediated proteolysis
2281	2e-07	12.004	100	50.8	62.68	59.17	62.58	FOXJ3	AB028964	FOXJ3
1720	< 1e-07	14.816	100	50.7	52.8	48.12	34.95	GLRX2	AF132495	GLRX2
566	< 1e-07	39.128	100	50.69	89.48	118.82	102.78	LEF1		LEF1	Inactivation of Gsk3 by AKT causes accumulation of b-catenin in Alveolar Macrophages, Multi-step Regulation of Transcription by Pitx2, Acute myeloid leukemia, Adherens junction, Arrhythmogenic right ventricular cardiomyopathy (ARVC), Basal cell carcinoma, Colorectal cancer, Endometrial cancer, Melanogenesis, Pathways in cancer, Prostate cancer, Thyroid cancer, Wnt signaling pathway
3372	2.22e-05	8.314	100	50.65	38.63	35.09	51.01	RELB	M83221	RELB	MAPK signaling pathway, Osteoclast differentiation
1308	< 1e-07	17.292	100	50.62	78.1	53.23	39.48	PCYT1A	L28957	PCYT1A	Glycerophospholipid metabolism, Metabolic pathways
3262	1.47e-05	8.616	100	50.59	45.47	42.72	45.65	STAMBP	BC007682	STAMBP	Endocytosis
3837	0.0001103	7.138	100	50.5	49.39	59.41	75.07	RBM3	BC006825	RBM3
3129	9.4e-06	8.947	100	50.37	58.19	53.77	46.59	SMG7	D87437	SMG7	mRNA surveillance pathway
3512	3.63e-05	7.953	100	50.35	57.18	65.59	69.98	EIF1AX	L18960	EIF1AX	Eukaryotic protein translation, VEGF, Hypoxia, and Angiogenesis, RNA transport
1631	< 1e-07	15.348	100	50.21	68.43	68.03	57.29	DDX42	BC015505	DDX42	Spliceosome
464	< 1e-07	39.107	100	50.18	92.71	63.25	25.08	HIST1H2BF	Z80779	HIST1H2BF	Systemic lupus erythematosus
2167	< 1e-07	12.523	100	50.13	42.18	39.05	36.32	PPIG	X99717	PPIG
1365	< 1e-07	17.056	100	50.12	40.79	39.07	31.47	C1orf56	BC002469	C1orf56
4242	0.0003688	6.254	100	50.08	53.9	55.62	63.92	DDX56	AJ131712	DDX56
2911	3.8e-06	9.619	100	50.08	50	48.48	37.65	MPST	X59434	MPST	Cysteine and methionine metabolism, Metabolic pathways, Sulfur relay system
2102	< 1e-07	12.817	100	50.05	59.75	60.36	73.21	TMC6	AY057379	TMC6
3325	1.84e-05	8.45	100	49.95	34.3	36.18	28.94	NUSAP1	AF290612	NUSAP1
2834	2.6e-06	9.893	100	49.9	46.64	50.87	37.57	KIAA0391	AB002389	KIAA0391
4123	0.0002514	6.535	100	49.84	56.99	64.85	51.05	PAFAH1B3	D63391	PAFAH1B3	Ether lipid metabolism, Metabolic pathways
2681	1.3e-06	10.415	100	49.84	56.84	48.85	39.8	AMPD3	M84722	AMPD3	Metabolic pathways, Purine metabolism
4182	0.0003069	6.389	100	49.81	57.09	48.51	42.42	SERTAD3	AF192529	SERTAD3
4117	0.0002434	6.559	100	49.8	55.31	62.22	56.39	GTPBP4	AK001548	GTPBP4	Ribosome biogenesis in eukaryotes
1844	< 1e-07	14.064	100	49.74	28.63	53.11	70.98	MS4A1	M27394	MS4A1	Hematopoietic cell lineage
1759	< 1e-07	14.597	100	49.7	53.06	58.4	74.45	USP14	U30888	USP14
3071	7.4e-06	9.123	100	49.64	67.55	64.5	58.68	PNKP	AF126486	PNKP
1444	< 1e-07	16.706	100	49.62	38.3	33.07	42.03	SCYL3	BC014662	SCYL3
2524	6e-07	10.97	100	49.6	45.13	40.14	34.17	WBP4	AF071185	WBP4
2311	2e-07	11.864	100	49.52	42.61	44.09	35.45	TSSC4	AF125568	TSSC4
398	< 1e-07	20.242	100	49.51	42.77	41.2	32.92	GALK1		GALK1	Leloir pathway of galactose metabolism, Amino sugar and nucleotide sugar metabolism, Galactose metabolism, Metabolic pathways
2828	2.5e-06	9.924	100	49.45	52.36	61.82	67.68	LSM4	AF117235	LSM4	RNA degradation, Spliceosome
1440	< 1e-07	16.733	100	49.31	38.52	43.12	65.24	RFX5		RFX5	Antigen processing and presentation, Primary immunodeficiency
2206	< 1e-07	12.342	100	49.25	51.15	38.83	36.33	GALNT3		GALNT3	Metabolic pathways, Mucin type O-Glycan biosynthesis
2094	< 1e-07	12.875	100	49.2	39.94	37.73	33.5	NXT2	AF246127	NXT2	mRNA surveillance pathway, Ribosome biogenesis in eukaryotes, RNA transport
325	< 1e-07	26.153	100	49.19	73.11	73.66	74.54	ELMO1	AF398885	ELMO1	Bacterial invasion of epithelial cells, Chemokine signaling pathway, Shigellosis
2020	< 1e-07	13.215	100	49.17	39.17	30.88	29.53	OSM	AF129855	OSM	Cytokine-cytokine receptor interaction, Jak-STAT signaling pathway
2199	< 1e-07	12.37	100	49.12	44.35	41.87	35.32	TAZ	X92762	TAZ	Glycerophospholipid metabolism
892	< 1e-07	23.458	100	49.1	51.12	44.8	34.93	RABIF	S78873	RABIF
2856	2.8e-06	9.825	100	49.07	42.22	38.4	37.55	RBM12B		RBM12B
4142	0.0002677	6.489	100	49.07	38.34	37.81	41.09	NFKBIE	U91616	NFKBIE	Adipocytokine signaling pathway, B cell receptor signaling pathway, Neurotrophin signaling pathway, T cell receptor signaling pathway
734	< 1e-07	19.013	100	49.01	45.52	54.27	77.76	NUP107	AK055629	NUP107	RNA transport
3490	3.2e-05	8.046	100	48.95	38.2	41.96	39.59	MTCH2	AF085361	MTCH2
2378	3e-07	11.57	100	48.94	36.54	40.22	48.43	RBM4	U89505	RBM4
4086	0.0002245	6.618	100	48.9	48.32	55.15	68.54	TTC19	AK094819	TTC19
1311	< 1e-07	17.815	100	48.84	62.34	62.01	70.29	PITPNC1	AF171102	PITPNC1
4181	0.0003069	6.389	100	48.83	42.09	52.42	53.38	SNX5	AF121855	SNX5
2731	1.6e-06	10.231	100	48.82	36.01	44.62	47.19	OPN3	AF140242	OPN3
2011	< 1e-07	13.259	100	48.79	45.76	43.65	69.42	SERPINB9	L40378	SERPINB9	Amoebiasis
1763	< 1e-07	14.559	100	48.75	51.12	66.65	88.62	LDLRAP1	BC029770	LDLRAP1	Endocytosis
656	< 1e-07	19.081	100	48.75	42.96	56.08	78.1	MRPS27	D87453	MRPS27
1493	< 1e-07	16.317	100	48.7	44.86	40.29	28.48	SAP30	AF055993	SAP30
4494	0.0007237	5.761	97	48.68	59.92	48.9	50.22	RTF1	D87440	RTF1
1749	< 1e-07	14.658	100	48.68	59.15	74.06	84.29	NPM1	M26697	NPM1
3872	0.0001217	7.066	100	48.63	41.27	40.65	46.53	LIN7C	AK002077	LIN7C
4313	0.0004465	6.114	100	48.59	43.66	38.29	37.26	RLF		RLF
3822	0.0001066	7.164	100	48.51	41.97	36.51	37.89	PTPN22	AF001846	PTPN22
286	< 1e-07	20.143	100	48.43	32.89	33.39	34.69	DNAJB9	AB026908	DNAJB9
2194	< 1e-07	12.382	100	48.22	46	39.44	32.34	TGFA		TGFA	ErbB signaling pathway, Glioma, Non-small cell lung cancer, Pancreatic cancer, Pathways in cancer, Prostate cancer, Renal cell carcinoma
3280	1.56e-05	8.574	100	48.21	61.88	56.84	57.41	LPP	AL833171	LPP
2537	6e-07	10.93	100	48.13	48.56	54.59	65.83	TOMM70A	AB018262	TOMM70A
1396	< 1e-07	17.024	100	48.05	50.7	53.41	69.66	RDH11	AF151840	RDH11	Metabolic pathways, Retinol metabolism
1901	< 1e-07	13.8	100	47.99	37.62	34.69	48.06	ZNF430	AK023721	ZNF430
407	< 1e-07	23.284	100	47.99	36.59	37.02	62.34	GCC2	BC020645	GCC2
3381	2.26e-05	8.302	100	47.91	50.89	44.25	36.35	ITCH	AF095745	ITCH	Endocytosis, Ubiquitin mediated proteolysis
126	< 1e-07	49.384	100	47.85	86.46	86.37	101.52	CABIN1	AF072441	CABIN1	Control of skeletal myogenesis by HDAC & calcium/calmodulin-dependent kinase (CaMK), Role of MEF2D in T-cell Apoptosis
3100	8.5e-06	9.019	100	47.81	60.68	65.69	61	NAGA		NAGA	Glycosphingolipid biosynthesis - globo series, Lysosome
1209	< 1e-07	37.953	100	47.76	69.51	72.8	90.69	WWP1	AY043361	WWP1	Endocytosis, Ubiquitin mediated proteolysis
3790	9.66e-05	7.236	100	47.75	49.83	42.22	34.54	TMCO3	BC012564	TMCO3
3329	1.88e-05	8.437	100	47.74	43.83	43.79	56.15	CBX4	AF013956	CBX4	The PRC2 Complex Sets Long-term Gene Silencing Through Modification of Histone Tails
841	< 1e-07	51.512	100	47.72	103.86	100.73	141.98	PRKCH	M55284	PRKCH	Keratinocyte Differentiation, Tight junction, Vascular smooth muscle contraction
1450	< 1e-07	16.794	100	47.61	41.09	52.02	83.63	TCERG1	AF017789	TCERG1	Spliceosome
632	< 1e-07	21.589	100	47.59	35.43	30.02	34.14	MFAP3		MFAP3
4522	0.0007873	5.699	92	47.47	55.4	50.18	52.87	DHX8	D50487	DHX8	Spliceosome
3130	9.4e-06	8.947	100	47.39	51.69	48.01	39.05	TUSC2	AF055479	TUSC2
1027	< 1e-07	27.64	100	47.39	24.31	22.7	30.95	SLC39A8		SLC39A8
2414	3e-07	11.441	100	47.19	34	28.9	44.48	GABBR1	Y11044	GABBR1	Neuroactive ligand-receptor interaction
3337	1.96e-05	8.407	100	47.18	42.58	39.42	37.79	ATP6V1H	AF132945	ATP6V1H	Epithelial cell signaling in Helicobacter pylori infection, Lysosome, Metabolic pathways, Oxidative phosphorylation, Phagosome, Rheumatoid arthritis, Vibrio cholerae infection
2573	8e-07	10.781	100	47.07	42.65	39.9	37.6	ZBTB17	U20647	ZBTB17	Cell cycle
2034	< 1e-07	13.135	100	47.07	35.74	33.91	31.54	ETHE1		ETHE1
1776	< 1e-07	14.48	100	47	69.7	61.76	44.6	VAT1	U18009	VAT1
962	< 1e-07	27.914	100	46.97	70.69	65.82	63.69	SAP130	BC017453	SAP130
2486	5e-07	11.085	100	46.97	55.03	60.34	59.53	LUC7L2	AF151832	LUC7L2
1700	< 1e-07	14.93	100	46.91	38.68	35.44	36.63	TICAM1	AB086380	TICAM1	Chagas disease (American trypanosomiasis), Hepatitis C, Toll-like receptor signaling pathway
2469	5e-07	11.144	100	46.89	39.76	39.09	42.6	TRAK1		TRAK1
102	< 1e-07	30.568	100	46.83	65.97	85.41	81.99	BIN1	U68485	BIN1
532	< 1e-07	18.895	100	46.81	39.12	37.41	30.23	KATNA1	AF056022	KATNA1
663	< 1e-07	21.096	100	46.76	19.92	22.44	27.85	MT1G	BC020757	MT1G
1247	< 1e-07	21.133	100	46.74	83.89	72.76	58.28	ZNF652	AB023141	ZNF652
468	< 1e-07	24.638	100	46.68	35.83	33.17	19.53	HIST1H4H	X60487	HIST1H4H	Systemic lupus erythematosus
3995	0.0001727	6.81	100	46.62	52.52	61.46	50.09	PHB		PHB
3039	6.5e-06	9.219	100	46.59	47.14	57.18	62.59	MRPS18B	AF100761	MRPS18B
3282	1.56e-05	8.573	100	46.58	40.49	36.27	37.79	ITSN2	AB033082	ITSN2
2702	1.4e-06	10.348	100	46.54	51.83	56.29	64.39	PGRMC2		PGRMC2
3167	1.03e-05	8.878	100	46.54	38.13	44.95	35.36	SNX15	AF175267	SNX15
2461	5e-07	11.178	100	46.49	44.08	34.6	31.45	GOLGA1	U51587	GOLGA1
4071	0.0002146	6.651	100	46.49	41.5	37.08	40.32	STAG1	Z75330	STAG1	Cell cycle
4591	0.0009271	5.579	71	46.39	56.85	49.85	41.96	WDR47	AB020700	WDR47
1031	< 1e-07	29.009	100	46.39	19.95	21.24	16.47	SLCO4A1	AB031051	SLCO4A1
1808	< 1e-07	14.229	100	46.37	45.75	43.37	56.06	TRADD	L41690	TRADD	Acetylation and Deacetylation of RelA in The Nucleus, Ceramide Signaling Pathway, HIV-I Nef: negative effector of Fas and TNF, Induction of apoptosis through DR3 and DR4/5 Death Receptors , MAPKinase Signaling Pathway, NF-kB Signaling Pathway, p38 MAPK Signaling Pathway , SODD/TNFR1 Signaling Pathway, TNF/Stress Related Signaling, TNFR1 Signaling Pathway, Adipocytokine signaling pathway, Apoptosi…
3687	6.88e-05	7.484	100	46.35	49.06	56.8	59.63	DUS1L		DUS1L
4297	0.000433	6.137	100	46.31	42.84	54.17	72.52	ALOX12	M35418	ALOX12	Arachidonic acid metabolism, Metabolic pathways
3469	3.05e-05	8.081	100	46.28	50.24	59.74	67.65	CDK4	M14505	CDK4	Cell Cycle: G1/S Check Point , Cyclins and Cell Cycle Regulation, Estrogen-responsive protein Efp controls cell cycle and breast tumors growth, Influence of Ras and Rho proteins on G1 to S Transition, p53 Signaling Pathway, RB Tumor Suppressor/Checkpoint Signaling in response to DNA damage, Bladder cancer, Cell cycle, Chronic myeloid leukemia, Glioma, Melanoma, Non-small cell lung cancer, p53 sig…
3611	5.18e-05	7.692	100	46.25	47.53	54.92	57.29	SCAMP3	AF005039	SCAMP3
1342	< 1e-07	17.449	100	46.21	34.45	80.13	87.01	TCL1A	X82240	TCL1A
1811	< 1e-07	14.215	100	46.18	53.12	53.74	59.9	TATDN2	D86972	TATDN2
2924	3.9e-06	9.585	100	46.12	38.11	35.15	43.54	HIVEP1	J05011	HIVEP1
2522	6e-07	10.988	100	46.08	41.58	34.38	42.19	SEC24D	AB018298	SEC24D	Protein processing in endoplasmic reticulum
272	< 1e-07	22.681	100	46.06	71.06	74.04	70.77	DGKA	AF064767	DGKA	Glycerolipid metabolism, Glycerophospholipid metabolism, Metabolic pathways, Phosphatidylinositol signaling system
4249	0.0003764	6.24	100	45.99	49.13	41.89	37.11	UBTD1	BC007331	UBTD1
1881	< 1e-07	13.905	100	45.99	38.26	38.95	36.86	HCCS		HCCS	Porphyrin and chlorophyll metabolism
341	< 1e-07	31.918	100	45.99	26.6	26.26	31.78	ETNK1	BC006111	ETNK1	Glycerophospholipid metabolism, Metabolic pathways
2051	< 1e-07	13.044	100	45.96	37.39	41.06	48.67	CUL5	X81882	CUL5	Ubiquitin mediated proteolysis
3831	0.0001077	7.156	100	45.91	49.31	47.38	39.46	SETD3	AK026680	SETD3
458	< 1e-07	27.857	100	45.82	37.06	31.54	29.46	HERC4	AY221963	HERC4	Ubiquitin mediated proteolysis
866	< 1e-07	20.073	100	45.77	66.33	65.87	78.81	PTGER4	L28175	PTGER4	Eicosanoid Metabolism, Neuroactive ligand-receptor interaction
503	< 1e-07	48.644	100	45.68	87.57	83.5	224.67	IL2RB	M26062	IL2RB	IL 2 signaling pathway, IL-2 Receptor Beta Chain in T cell Activation, Cytokine-cytokine receptor interaction, Endocytosis, Jak-STAT signaling pathway
3180	1.06e-05	8.855	100	45.62	34.51	38.55	46.28	NXT1	AF156957	NXT1	mRNA surveillance pathway, Ribosome biogenesis in eukaryotes, RNA transport
2060	< 1e-07	12.987	100	45.58	30.73	41.85	41.38	YIF1A	AF004876	YIF1A
255	< 1e-07	19.472	100	45.49	76.39	57.57	22.86	DACH1	AJ005670	DACH1
3189	1.08e-05	8.842	100	45.47	37.72	52.52	27	NUDT4	AF067803	NUDT4
1612	< 1e-07	15.497	100	45.41	95.67	180.27	31.3	DAAM2	AB002379	DAAM2	Wnt signaling pathway
196	< 1e-07	21.026	100	45.35	27.5	33.77	31	CKS1B	BC007751	CKS1B	Regulation of p27 Phosphorylation during Cell Cycle Progression, Pathways in cancer, Small cell lung cancer
1382	< 1e-07	16.829	100	45.33	50.81	44.22	23.24	HIST1H2BG	M60750	HIST1H2BG	Systemic lupus erythematosus
145	< 1e-07	19.803	100	45.32	65.65	74.68	83.49	CCND2	AF518005	CCND2	Cyclins and Cell Cycle Regulation, Cell cycle, Focal adhesion, Jak-STAT signaling pathway, p53 signaling pathway, Wnt signaling pathway
1035	< 1e-07	43.914	100	45.22	64.29	66.84	64.48	SMARCC1	U66615	SMARCC1	Chromatin Remodeling by hSWI/SNF ATP-dependent Complexes, Control of Gene Expression by Vitamin D Receptor
4281	0.0004126	6.172	100	45.22	43.37	45.41	56.9	RBM15	AF368063	RBM15
2820	2.4e-06	9.947	100	45.15	40.01	40.36	36.43	ARMC8		ARMC8
2108	< 1e-07	12.808	100	45.12	46.45	40.03	33.6	SIRT2	AF083107	SIRT2
593	< 1e-07	19.885	100	44.99	67.16	62.87	101.54	LY75	AF011333	LY75
724	< 1e-07	34.975	100	44.97	30.97	27.56	35.18	NR2C2	L27586	NR2C2
3179	1.06e-05	8.857	100	44.95	42.46	43.71	33.79	C14orf93	AK023026	C14orf93
[truncated: 2,615 more rows]

## Sheet: Table D
ID	Neonates	Infants	Children	Adults	GROUP
Avg	127.915	197.321	193.012	155.309	All
AASS	8.74423	7.41218	6.98835	7.20902	0
ABCA12	6.28502	5.70636	5.94806	6.30039	0
ABCA4	6.71616	8.91098	8.43389	7.60107	0
ABCB8	9.88916	10.3103	10.5323	11.7018	0
ABCC8	9.35271	8.01027	8.16652	8.11319	0
ABCG2	12.3117	29.0432	17.0022	14.7922	0
ABCG5	7.8906	6.98517	7.42624	7.88782	0
ABI3BP	6.19849	5.57968	5.50542	6.27342	0
ACP1	103.329	116.273	88.5919	80.7043	0
ACSL6	15.4322	16.0441	12.2187	12.8419	0
ACSM1	6.47586	7.1524	6.9901	6.58288	0
ADAM12	8.81859	7.22026	6.92469	6.93673	0
ADAM18	5.80963	5.65204	5.63809	6.74356	0
ADAM2	6.35051	5.80892	5.67311	6.66837	0
ADAMTS1	9.80807	8.40159	8.03651	7.93873	0
ADAMTS5	6.63627	5.6101	5.14836	4.85226	0
ADAMTS9	6.63263	6.74954	6.63188	5.98064	0
ADH1A	8.71495	7.39006	7.07608	7.50373	0
ADM2	16.572	14.3004	14.7933	15.9454	0
ADRA1B	8.15815	7.95019	8.296	9.04839	0
ADRA1D	10.2182	9.9305	10.2611	11.3822	0
ADRB1	9.38828	7.68703	7.84742	8.65797	0
AEBP1	15.5566	18.0898	16.5774	14.3132	0
AIRE	21.1902	19.0176	19.5275	16.5848	0
AKR7A3	14.7967	15.1068	14.9137	17.0263	0
AKT2	17.4646	15.0094	14.585	16.9176	0
ALAD	34.7714	36.3261	32.1737	30.924	0
ALDH5A1	34.9551	25.2229	18.9261	25.3681	0
ALOX12	69.5623	51.0963	46.355	46.8403	0
ALOX15	10.4684	11.6181	10.6679	8.82004	0
ALOX15B	8.46615	10.937	10.4559	9.22712	0
ALX3	10.3207	11.6959	11.1146	11.9868	0
AMFR	40.2875	54.1741	55.9515	81.7113	0
AMN	11.4037	12.8196	12.9584	13.5354	0
ANKH	17.9122	14.8407	11.9301	16.201	0
ANKMY1	15.2001	15.6016	14.8472	13.9588	0
ANP32B	832.845	671.186	467.846	642.145	0
AP1M2	9.45818	10.0158	10.0184	8.97114	0
AP2B1	85.999	118.393	107.313	90.5664	0
AP2M1	341.484	468.359	380.26	318.954	0
AP2S1	477.599	744.434	678.255	652.186	0
APOA4	10.8882	13.5981	12.3811	11.0045	0
APOBEC3F	18.1433	22.1394	21.3674	18.9573	0
APOC1	12.8704	11.3995	10.4337	10.0806	0
APOC3	6.84952	7.79507	7.61388	8.05215	0
APOC4	12.8467	11.5313	10.205	10.6821	0
APOF	6.50075	6.42526	6.6286	7.08281	0
APOH	6.78462	8.98395	8.71266	7.70405	0
ARHGAP22	8.29049	7.87699	7.97591	7.37999	0
ARHGDIG	10.5145	8.93941	9.05895	9.70367	0
ARHGEF10	11.8923	9.34838	9.34021	9.48355	0
ARMC4	6.59029	6.0033	5.95694	5.71624	0
ARNT2	8.54247	7.11634	7.4195	8.0437	0
ASNA1	57.5428	87.8454	74.2805	79.6355	0
ATF5	27.3052	21.6189	22.0732	29.7011	0
ATG9A	43.595	69.7268	65.2799	64.088	0
ATN1	11.0956	11.854	11.6326	10.1777	0
ATP12A	8.25577	8.41714	7.81517	7.3552	0
ATP6V0C	676.515	889.113	726.641	600.589	0
ATP7B	8.98612	8.16956	7.52154	7.25317	0
AVP	10.0643	8.56296	8.78922	9.75616	0
AVPR2	9.33603	10.0637	9.48627	10.855	0
AXL	9.47078	9.83207	9.49655	8.44242	0
B3GAT1	9.56436	7.95042	7.93675	7.523	0
BAALC	8.14509	7.06944	7.37252	7.44115	0
BARX2	11.1722	9.73229	9.49446	8.74938	0
BCL2L1	231.448	318.65	211.852	170.397	0
BCL2L13	86.6198	96.9389	78.5905	72.5847	0
BCL2L14	8.28933	7.42672	7.1494	7.1173	0
BDKRB1	8.48603	7.04611	7.46566	6.91233	0
BDNF	6.59388	5.95349	6.05139	6.15759	0
BIRC2	326.061	359.293	358.425	474.626	0
BMP2	7.84108	7.49668	7.96692	9.21023	0
BMP2K	57.0195	71.7623	61.5586	57.3155	0
BMP3	7.15607	7.45182	7.29912	8.09312	0
BNC2	6.91297	5.88441	5.68364	5.71391	0
BPGM	206.926	552.165	355.97	318.185	0
BRAF	26.21	35.0166	36.8676	36.9444	0
BRD4	71.3195	75.6907	61.7654	58.4147	0
BRSK2	10.5121	9.06289	8.85681	9.29483	0
BSN	6.27406	5.9285	6.0436	6.42129	0
BTF3	298.056	338.437	294.974	283.95	0
BTRC	13.0051	11.6109	11.7724	12.3569	0
C14orf79	7.95944	8.56854	8.65619	7.47665	0
C17orf53	17.1084	15.1563	16.272	21.2949	0
C8orf4	6.34006	6.27458	6.40663	7.00501	0
CA11	17.0467	19.5438	16.8952	13.2014	0
CA12	8.09636	8.82243	8.80138	10.2106	0
CA8	9.39366	9.06965	8.404	7.93052	0
CABP5	11.3656	9.92056	10.2633	8.58112	0
CABYR	6.41705	7.40565	7.13715	7.38242	0
CACNA1B	9.76546	8.60415	8.79408	9.90821	0
CACNA1G	8.35	7.94487	8.11645	8.64039	0
CACNA1H	9.52393	10.8728	10.7404	9.52211	0
CACNA1I	12.1126	12.2585	11.4937	10.4229	0
CACNB1	9.47159	9.91852	9.49577	9.01652	0
CACNB2	6.87541	6.53862	6.42897	6.93119	0
CAPN11	8.71988	7.68291	7.50875	8.28042	0
CAPN5	12.5625	15.1374	15.077	12.5808	0
CARHSP1	62.7306	97.7802	94.4882	99.2641	0
CAV2	8.7127	7.91773	8.37137	10.2955	0
CC2D1A	17.0057	17.0285	17.1715	15.1336	0
CCIN	7.6211	6.65952	6.70076	7.42594	0
CCKBR	7.36338	8.55336	8.56842	7.46492	0
CCL22	10.8229	12.5629	13.1901	13.7899	0
CCL7	9.56143	10.2533	10.1735	11.5971	0
CCL8	9.05999	6.2681	6.34391	6.49336	0
CCNE1	12.1667	10.6627	10.4062	10.2169	0
CCNI	1358.23	1631.81	1324.52	1139.11	0
CD1E	8.41912	7.57478	6.91879	7.58419	0
CD209	10.3817	10.2665	10.0344	8.73408	0
CD2AP	40.4355	34.4696	27.9491	36.4704	0
CD5L	8.96324	6.87631	6.7455	6.92207	0
CD80	8.53456	7.29326	7.16641	6.76492	0
CDC25C	7.96466	8.10934	8.1893	8.81685	0
CDC42EP4	23.6092	27.48	26.0568	28.2542	0
CDH1	9.58471	7.5329	7.49404	9.24223	0
CDH10	6.50782	6.26533	5.98665	5.49092	0
CDH2	10.1503	9.16732	8.70835	8.03342	0
CDH9	6.79772	6.20725	6.23054	7.00842	0
CDKN1A	45.8298	40.1307	42.3994	54.1184	0
CDKN2A	10.0118	9.98008	10.3095	10.9986	0
CDT1	11.3689	12.699	11.6692	16.7654	0
CEACAM5	6.83941	7.9506	7.95679	8.51602	0
CELSR1	8.64805	8.15411	7.64104	8.37041	0
CELSR2	7.95798	8.32981	7.64497	7.26016	0
CETN2	99.0253	163.106	168.028	155.623	0
CFB	11.564	10.2178	10.2475	12.522	0
CFHR5	6.50944	5.76003	5.95092	6.90781	0
CFI	6.61547	5.83938	5.74973	6.70611	0
CHAD	8.4872	11.1406	10.6801	9.69581	0
CHRNA10	11.7865	12.4995	12.4391	16.0777	0
CHRNB3	6.55224	6.17658	5.98786	6.97437	0
CHST1	9.41089	9.66404	9.61688	8.54111	0
CHST4	6.5079	7.32418	7.54088	6.47487	0
CITED2	136.793	120.166	102.466	89.3392	0
CKB	15.1727	12.6349	11.6484	10.7914	0
CLCA2	5.09438	5.83604	5.6895	6.09373	0
CLDN15	28.9918	26.1696	26.894	31.495	0
CLDN16	7.88775	6.4477	6.50678	7.08918	0
CLDN6	6.47928	6.72502	6.70517	7.42153	0
CLDN9	12.9256	11.0734	12.1414	12.9276	0
CLEC1B	57.8259	140.064	117.648	85.4723	0
CLIC5	7.40126	6.89724	6.45395	5.93719	0
CNGB1	10.4806	11.4527	11.8551	12.3308	0
CNN3	6.94007	7.69807	7.36828	6.29231	0
CNNM1	9.52429	9.46542	9.50762	8.45958	0
CNR2	12.5966	14.8107	12.3232	10.4719	0
COL5A2	7.35229	6.49295	6.30243	6.05041	0
COL5A3	10.9475	10.7497	10.0801	9.09392	0
COL6A2	11.8438	12.1571	11.9106	10.1189	0
COL6A3	10.0348	11.9121	11.7699	14.3343	0
COL7A1	13.7547	12.9745	12.6048	15.1295	0
COLQ	13.2556	10.8677	10.4569	9.60277	0
COPS3	261.652	326.389	271.993	249.006	0
COX6B1	817.663	1263.19	1210.86	1068.97	0
CPA2	7.00471	5.84379	5.59754	6.15401	0
CPA4	10.3835	13.8468	12.517	11.7491	0
CPE	6.09989	5.97266	6.21845	6.88532	0
CPEB1	6.45023	6.39707	6.59575	5.99219	0
CPS1	6.94913	6.44215	6.26571	5.79868	0
CRABP1	6.59811	5.8823	6.13774	6.63418	0
CRABP2	8.39748	9.31046	9.72722	10.0805	0
CREB3L1	8.59895	7.53537	7.47464	9.37627	0
CREG1	459.093	1010.98	948.904	767.564	0
CRELD1	12.5768	14.6389	13.2715	15.0974	0
CRHBP	7.96408	7.63821	7.3034	6.782	0
CRTAC1	8.87915	7.95886	7.75247	7.36241	0
CRYGC	7.32152	8.54683	8.55362	8.68437	0
CSF1	12.4954	11.1014	11.0717	10.0214	0
CST4	12.2847	14.3207	14.0708	13.2131	0
CTGF	8.58212	7.03336	7.28955	7.73787	0
CTNNAL1	35.0781	47.6758	40.0342	54.6382	0
CTSB	645.262	1114.67	949.635	733.384	0
CX3CL1	10.17	8.13692	8.15617	8.52098	0
CXCL11	7.53418	5.28834	5.85318	6.55203	0
CXCL2	10.2454	8.5367	8.83257	8.13455	0
CXCL9	8.03237	6.33323	7.16696	8.10022	0
CXXC4	6.82712	8.37026	8.16566	7.51714	0
CYB5A	31.3932	33.2944	28.0939	38.9547	0
CYB5R3	322.46	460.171	417.995	428.492	0
CYBRD1	48.7193	78.5545	72.6746	65.165	0
CYP21A2	7.74356	8.20901	8.68978	8.66719	0
CYP24A1	5.98281	5.26531	5.37962	5.82661	0
CYP26B1	8.29132	7.05401	7.34417	8.14437	0
CYP2B6	7.18204	8.21766	8.16903	7.28096	0
CYP2C18	6.21621	5.42445	5.37554	5.70199	0
CYP2E1	8.22898	8.25666	7.62781	6.66481	0
CYP46A1	8.1448	6.67154	6.95275	7.35878	0
CYP4F12	11.1397	14.8525	13.7102	11.4167	0
CYTL1	11.3097	8.81647	8.58205	8.51514	0
DAB1	6.02668	5.1432	5.03796	5.5196	0
DBH	7.76005	10.0763	10.1356	10.2635	0
DCAKD	22.7536	22.9253	24.6288	26.1968	0
DCX	8.67533	8.09253	7.92391	8.74047	0
DDB1	122.766	126.888	89.5831	91.3556	0
DDC	8.30758	7.46964	7.31575	7.86404	0
DDO	9.47439	8.55347	8.8028	9.26331	0
DDR1	11.4052	9.85487	9.20219	9.33943	0
DDX54	31.741	36.2734	30.599	27.1936	0
DEFA6	8.98157	6.13883	6.58674	7.14871	0
DGKI	8.08171	5.8157	5.69314	5.96964	0
DLG3	8.3763	7.69729	7.79536	6.99845	0
DLG4	13.1891	13.3949	13.2635	16.052	0
DLG5	10.5417	9.09866	8.77936	10.0077	0
DLGAP1	7.58066	8.95884	8.63236	8.89366	0
DLK1	15.4126	9.53187	8.04595	8.68843	0
DMPK	9.71668	9.42398	9.8035	10.7686	0
DMRT1	8.04929	9.7645	9.34385	10.6892	0
DNAH7	6.65511	8.09357	7.85912	6.99964	0
DNAJB1	111.539	177.067	146.294	164.283	0
DNAJB2	82.8076	68.7485	54.7898	49.1303	0
DNAJB4	13.9117	13.7092	12.9301	16.4906	0
DNAJC6	9.36715	18.5321	12.83	12.4	0
DNASE1L2	9.41986	10.1166	10.4322	10.9904	0
DNM3	19.5192	12.4987	12.4961	12.3234	0
DNMT3L	6.28806	8.81604	9.21482	9.13464	0
DNTT	9.18071	7.422	7.21873	7.10022	0
DPF3	10.1523	8.19266	7.8259	8.73062	0
DPP6	6.56052	6.2912	6.10646	5.61918	0
DPYSL4	7.44509	8.59684	8.90026	7.19604	0
DRP2	7.15549	7.46393	7.41368	6.51198	0
DSCR4	6.06681	5.62342	5.77966	6.36449	0
DSG3	6.5629	6.80194	6.4396	5.89597	0
DTX3	10.4825	11.4648	11.2335	9.58673	0
DUSP26	9.86114	10.6192	10.77	11.2762	0
DYNC1I1	6.94679	7.03197	6.60926	6.14293	0
DYRK1B	15.4304	18.1882	17.2047	14.1948	0
E2F1	15.4747	18.4692	17.1439	20.2119	0
E2F2	61.683	100.032	81.2145	64.3906	0
E2F4	41.7549	45.145	45.8724	50.4124	0
ECEL1	10.0475	8.69114	8.78255	8.27702	0
EDA2R	8.41021	9.5429	9.43962	8.14767	0
EDN1	10.0642	9.68475	10.1208	11.9076	0
EDNRA	5.96664	5.26901	5.24071	5.43863	0
EFHD1	8.1367	8.94059	8.55892	6.87896	0
EFNA2	10.1641	9.7791	9.80534	11.8067	0
EFNB3	7.80296	8.87767	8.99818	7.97074	0
EGFR	7.43559	8.10338	7.44555	7.08446	0
EGLN3	11.0807	10.1653	9.48004	9.47481	0
EHD3	26.7524	21.7397	20.8371	25.6444	0
EIF1AY	14.6333	50.5942	54.6971	99.6026	0
EIF1B	311.993	525.638	498.305	393.182	0
EIF2AK1	280.831	555.137	417.791	415.795	0
ELK1	28.9595	32.5704	29.8467	34.2752	0
ELOVL6	15.9207	15.2182	11.9519	13.9359	0
ELSPBP1	6.16281	6.33624	6.16256	7.14929	0
EML1	5.59334	5.5945	5.80508	6.39106	0
ENTPD5	15.3403	16.9368	15.3963	13.3791	0
EPB41L1	8.90718	8.62158	8.43764	9.29046	0
EPB42	578.468	270.056	185.673	256.568	0
EPHA2	8.06585	7.96628	7.85951	7.04219	0
EPM2A	10.0688	10.4788	9.40927	9.53836	0
EPN1	67.6741	68.7233	67.5631	85.4166	0
EPOR	27.6091	29.1161	24.2129	22.5563	0
EPS8L2	9.73534	9.21975	8.62328	8.75752	0
EPX	11.6882	8.75621	8.15906	7.73147	0
ERMAP	27.3262	45.2022	36.6968	35.5354	0
ESM1	7.36763	6.62652	6.56545	5.82048	0
ESPN	21.8169	16.7576	15.5144	15.0384	0
ESR1	6.85178	7.69286	7.89182	7.67513	0
EXO1	12.3634	9.4923	9.27425	10.5943	0
EXTL1	9.82234	9.70646	10.0269	10.5117	0
F2RL3	9.92684	8.31413	8.59702	9.2497	0
F3	10.605	8.95823	8.27428	8.73514	0
FAAH	13.0889	12.6505	12.0017	10.2078	0
FABP2	11.1105	8.68673	8.51867	9.98978	0
FADS2	18.9939	15.0945	14.4693	13.9381	0
FAP	5.5849	5.74712	5.71171	6.92795	0
FARP2	11.7015	11.0807	10.6244	9.63043	0
FBLN2	8.54996	12.3236	11.9074	12.0525	0
FBP2	7.18469	6.92283	6.99076	7.58401	0
FBXO7	754.377	695.336	558.829	448.468	0
FEZ1	11.0104	9.1245	8.8163	7.59373	0
FGF20	7.0832	7.69679	8.07053	8.22539	0
FGFR3	7.94699	7.07741	7.43979	7.60545	0
FGL1	8.34714	7.3063	6.98737	7.75096	0
FKBP4	24.0526	39.1258	34.9173	55.683	0
FLNC	10.6574	9.20466	9.07875	9.57617	0
FLRT1	10.4076	11.2463	10.4273	9.21314	0
FLRT3	5.77873	5.92314	5.82214	5.39748	0
FMO1	6.12395	5.4833	5.65625	6.26393	0
FMO3	4.96343	4.71517	4.82831	5.15254	0
FMOD	7.38411	7.31938	7.37159	8.6247	0
FOLR2	13.5424	16.9805	14.9525	13.7835	0
FOSB	13.6064	10.9802	11.251	9.44983	0
FOXB1	6.97947	6.31934	6.41145	6.94299	0
FOXC1	11.7284	12.6795	12.5507	17.0331	0
FOXD1	7.05751	7.88902	7.482	6.54768	0
FOXE3	9.16622	11.0268	10.8704	9.90919	0
FOXI1	7.70063	7.62861	7.47878	6.74622	0
FRAS1	6.41022	6.15527	6.19903	6.58627	0
FSCN1	42.4235	27.2231	24.8391	24.6914	0
FSCN2	7.05513	8.21965	8.34384	9.04176	0
FST	8.74425	7.43197	7.5072	7.66138	0
FSTL3	19.0163	13.0321	13.6602	15.4293	0
FURIN	165.536	273.595	255.42	258.445	0
FUT1	9.62763	8.74073	8.57092	8.25105	0
FUT2	7.19497	8.64728	8.80693	8.392	0
FUT9	4.91438	4.69687	4.931	5.3779	0
FXYD1	9.38473	8.82463	9.17703	9.92065	0
FXYD7	10.6405	9.65776	9.65891	8.30492	0
G6PC2	5.58471	5.34752	5.45081	6.02521	0
GABARAPL1	86.4151	105.423	101.892	65.8596	0
GABARAPL2	818.728	2086.92	1818.17	1654.59	0
GALNT10	37.6133	42.833	43.3937	50.0833	0
GALR2	7.77766	7.78124	8.41936	8.99848	0
GALR3	8.73094	7.89434	7.69581	8.58229	0
GAS1	8.67623	9.41258	8.99838	7.64468	0
GATA2	25.3358	19.5683	19.0249	15.4868	0
GBX2	10.3575	9.02487	9.26633	9.95868	0
GCLC	42.669	51.6665	30.7531	36.7514	0
GCM2	6.66065	7.06917	6.8574	7.66488	0
GDF11	9.30381	9.11659	8.17844	9.49151	0
GDF2	11.0874	11.635	11.0222	12.4297	0
GEM	6.90882	6.09771	5.85201	5.82542	0
GFI1B	30.4913	24.1739	20.6359	22.0404	0
GHITM	623.297	837.706	828.192	763.086	0
GIPC1	28.101	26.568	22.8242	21.872	0
GIT1	51.5505	39.479	34.7923	34.7897	0
GJA4	11.0017	9.44636	9.34525	10.1075	0
GJB5	7.48717	7.36399	6.7691	7.73437	0
GK2	7.49237	7.05581	6.80769	7.63833	0
GLP2R	7.78431	6.92122	6.9659	8.07121	0
GLS2	8.00771	8.02075	7.83574	6.68198	0
GLUL	301.571	506.675	446.263	377.514	0
GLYAT	7.61875	7.8066	7.66493	6.80681	0
GNA11	16.0552	13.5411	12.9131	12.8539	0
GNA12	42.9062	28.7448	24.1272	29.8718	0
GNAS	177.33	238.707	223.385	228.352	0
GNB1L	14.041	17.6835	18.3626	18.5747	0
GPNMB	7.31181	6.90619	6.173	6.27116	0
GPR135	7.61583	9.01613	8.78485	9.81877	0
GPR137	23.7061	24.8265	25.2348	32.3978	0
GPR20	10.8896	8.49161	8.75073	10.19	0
GPR3	10.5185	11.7712	11.292	10.3853	0
GPR39	7.46285	6.75906	6.65005	7.21072	0
GPR85	6.41252	5.79794	5.24171	5.40189	0
GPX1	906.462	1115.26	994.69	855.117	0
GPX3	13.6624	12.4949	11.3446	9.20511	0
GPX4	464.406	621.519	551.992	456.17	0
GRHL2	6.78781	5.87577	5.45135	5.80139	0
GRIA3	7.23733	6.22101	6.18294	6.12589	0
GRIK1	7.05378	7.72562	7.43778	6.68185	0
GRIK2	5.96991	6.47444	6.38485	6.77841	0
GRIK3	7.54417	7.59807	8.02189	8.53046	0
GRIK5	12.6411	15.9428	14.6147	12.9708	0
GRIN2B	7.48134	7.08107	7.11961	6.45701	0
GRIN2D	6.17557	6.50162	6.5254	6.95748	0
GRP	7.5223	6.82443	6.65103	6.6626	0
GSG1	6.47631	6.38152	6.26108	6.77901	0
GSPT1	393.322	336.72	232.065	278.141	0
GSTA1	8.48156	7.01527	6.41739	7.03568	0
GSTA3	6.26923	7.35344	7.4897	6.90441	0
GSTM3	12.3459	10.3961	10.4591	9.02244	0
GTF2IRD1	7.50133	7.8232	7.11813	6.76414	0
GYPA	42.4871	88.2294	44.2268	56.8802	0
GYPB	41.9182	112.542	66.4127	62.2624	0
GYPC	1406.68	1587.04	1241.77	975.315	0
GYPE	17.9463	24.5901	17.4401	19.3943	0
H1F0	78.194	134.447	96.0945	59.1656	0
HAMP	17.7977	13.8475	15.4368	20.0589	0
HAPLN2	9.9932	9.96617	9.51277	10.7959	0
HBE1	33.6111	38.6278	28.7658	58.1812	0
HBEGF	11.8155	11.396	11.2184	12.8945	0
HBZ	71.2775	76.7249	41.719	40.4455	0
HCRTR2	7.47492	7.01666	6.9378	7.88708	0
HHAT	8.40796	6.69234	6.47882	6.22833	0
HIC1	9.20074	8.26613	8.31446	8.94381	0
HIST1H1A	10.2164	8.55076	8.2462	8.61135	0
HIST1H1C	150.082	291.022	262.881	281.277	0
HIST1H2AK	9.34956	9.2676	9.59588	10.0917	0
HIST1H2BB	9.01087	7.99009	8.27238	9.31167	0
HIST1H3A	7.85145	7.51718	7.79929	8.36338	0
HIST1H3I	10.8534	11.9328	11.3177	10.6768	0
HIST1H4A	7.6365	6.35837	6.3338	7.36256	0
HIST1H4E	12.6807	13.7467	12.2168	17.7244	0
HIST1H4G	5.72574	5.70577	5.51081	5.96487	0
HK1	237.73	337.862	248.864	248.401	0
HKDC1	8.90443	10.1201	9.47116	8.20885	0
HLF	7.49417	6.39771	5.9852	5.65574	0
HMBS	90.3518	124.151	74.3807	80.8967	0
HMGA2	7.78917	7.16396	7.02226	6.87406	0
HNF4A	9.49224	9.15647	9.19922	10.1491	0
HOXA5	8.61431	6.94885	7.38104	6.86392	0
HOXB3	11.5836	9.13232	8.68548	10.3802	0
HOXB7	7.78731	7.3287	7.20474	6.67937	0
HOXC11	10.3122	8.90158	8.74004	8.8207	0
HOXC13	9.39105	11.1783	10.4773	11.6197	0
HOXC5	9.60069	8.2832	7.83544	8.98558	0
HRK	10.6403	12.63	11.6019	12.7608	0
HRSP12	12.6212	14.8493	14.0775	17.9896	0
HSD17B3	6.57723	7.2767	7.36397	5.98076	0
HSD3B2	5.98143	6.47811	6.30359	6.89403	0
HSPB1	151.053	466.23	362.961	354.952	0
HSPB8	6.82597	8.18876	8.44012	7.61332	0
HTN3	4.90472	4.44083	4.69052	4.97522	0
HTR1F	6.55675	5.6311	5.51064	5.43532	0
HTR3B	7.55016	7.59639	7.34965	8.70239	0
HTR5A	8.13543	6.73985	7.01699	7.38456	0
HYAL1	7.62733	7.77914	7.69584	8.22595	0
ICOSLG	9.60295	11.2413	10.8719	10.3705	0
ID4	7.76293	7.07978	6.66855	7.10672	0
IFI27	50.1032	149.45	109.22	162.202	0
IFNA10	6.45014	5.29551	5.28187	5.27006	0
IFNA2	7.66744	6.72338	6.69091	6.74	0
IFT81	7.24206	6.99495	6.89346	7.46912	0
IGFBP2	10.8019	12.9274	15.7479	17.4745	0
IGFBP6	9.98356	11.8495	11.179	10.0909	0
IGHMBP2	14.8183	15.9415	16.5442	17.7311	0
IL17RC	10.4983	12.1422	12.0411	11.6924	0
IL1RL2	6.9002	6.00797	5.95692	6.99003	0
IL20RA	6.77969	6.70945	6.56272	7.09927	0
IL9	4.59336	5.64603	5.63537	5.65605	0
IL9R	10.3745	10.4166	9.87059	7.7675	0
INCENP	11.0714	10.0529	9.72453	10.413	0
INHA	7.78644	7.35323	7.54687	8.31503	0
INSM1	9.24837	8.10696	8.31344	9.47801	0
IRS4	11.2458	9.13773	8.12992	9.39147	0
ITGB5	21.8288	17.603	16.8886	16.4548	0
ITGB8	7.09812	6.41653	6.3697	7.00095	0
KALRN	8.88274	8.36007	8.14397	8.75689	0
KAZALD1	9.73904	8.47296	8.49375	9.25181	0
KCNA5	8.69971	8.45208	8.1454	7.56564	0
KCNAB1	7.01872	7.94509	7.87569	8.23958	0
KCNB1	6.4046	6.91115	7.11215	6.79928	0
KCND2	4.93355	4.60508	4.56755	5.4179	0
KCNE4	6.41131	5.79392	6.01222	6.20922	0
KCNG1	10.5499	8.89409	8.98225	8.14197	0
KCNJ14	9.25981	10.2787	10.5039	9.23049	0
KCNK3	8.51865	8.75319	8.61467	9.82939	0
KCNK5	12.4487	10.3621	10.4844	10.2641	0
KCNK7	10.9187	9.33609	9.29198	9.05381	0
KCNMB3	9.51994	8.14019	7.5121	7.74409	0
KCNS1	9.25629	9.55854	8.33304	8.00809	0
KCTD17	13.9849	14.9278	14.8319	11.7322	0
KHDRBS3	11.1602	8.38923	8.40029	8.10204	0
KIAA0319	9.29668	9.28777	9.78594	7.79781	0
KIF17	7.10266	8.26688	8.70729	9.11994	0
KIR2DL4	15.1864	11.8435	12.5024	13.2492	0
KLHDC8A	9.1002	9.24878	9.19073	10.8169	0
KLHL25	9.20552	11.2878	10.6311	11.8093	0
KLK10	7.28118	8.30204	7.89668	7.55457	0
KLK11	7.779	8.65245	8.35488	9.15048	0
KLK8	9.452	9.00568	8.84603	8.33638	0
KLKB1	8.07592	6.89899	7.09679	7.2574	0
KREMEN2	11.0924	10.7239	10.3426	12.1173	0
KRT12	6.42423	6.93212	6.87833	6.06538	0
KRT13	6.76237	5.63801	6.05258	6.37558	0
KRT15	8.37867	7.09066	7.13854	7.82354	0
KRTAP4-7	5.67497	5.62553	5.46645	6.28275	0
LAMA1	6.84487	6.63346	6.51399	7.16251	0
LAMB1	8.43566	6.9774	7.08533	7.58527	0
LAMC2	6.95207	7.68299	7.6544	7.78712	0
LARGE	8.28506	8.53468	8.3945	7.71356	0
LBX1	10.7968	9.65	9.82661	9.37674	0
LDB2	8.17695	9.77856	9.64411	10.0217	0
LDHAL6B	6.04299	5.8735	5.66181	6.17883	0
LDHC	6.79788	8.36697	8.04878	7.59542	0
LEP	10.568	10.4993	11.2182	9.5172	0
LGALS3	201.252	300.874	302.408	260.563	0
LILRB5	11.2748	11.7415	12.7186	14.1404	0
LIMS2	15.2354	20.2354	17.7745	18.307	0
LIPG	6.24457	5.78391	5.85835	6.28044	0
LLGL1	23.0201	22.5999	21.3714	16.4196	0
LMNA	33.7933	33.3203	27.8263	27.5777	0
LMO7	7.72916	7.66029	6.96756	6.23837	0
LMOD1	8.84758	10.6894	10.897	10.5952	0
LMX1B	9.94021	8.29904	8.25307	8.09637	0
LOR	6.34733	6.63517	6.35198	6.98356	0
LOXL3	21.8687	17.8628	16.8854	20.5849	0
LPIN2	149.042	138.748	120.861	100.877	0
LRP12	10.7646	9.61312	8.86527	9.92836	0
LRP1B	5.69992	4.97312	4.96164	5.17072	0
LRP2BP	5.77728	5.06159	5.17229	5.44406	0
LRRC15	11.576	10.6434	10.3968	9.82356	0
LRRC17	6.01365	6.74246	6.89852	6.56134	0
LRRC19	5.34669	4.72259	4.56272	4.94407	0
LRRC2	6.41034	8.25985	7.93397	8.6531	0
LRRC20	10.007	12.1935	11.4784	12.3422	0
LRRC3	10.6183	10.063	9.48799	10.8017	0
LRRC32	13.4693	9.87102	9.08544	9.14386	0
LRRTM2	7.56234	6.87257	6.67297	6.45065	0
LTB4R2	10.2217	10.2886	10.2272	11.711	0
LTBP4	13.4347	13.8608	13.5473	10.9683	0
LTC4S	10.9315	10.7596	10.7752	9.83002	0
LUZP4	5.7705	5.83972	5.47173	4.9712	0
LY6G6C	10.5015	10.7681	10.7177	11.8223	0
LY6G6D	18.423	9.53336	9.67641	11.2664	0
LYPD3	10.6442	9.67167	9.3445	9.16279	0
MAFF	30.8818	40.9719	35.0296	28.6711	0
MAFK	13.2534	16.2668	15.7791	15.2428	0
MAGEA11	6.45642	5.80635	5.50414	6.07102	0
MAGI2	6.76856	5.81269	5.63063	6.24103	0
MALL	8.17962	7.75164	7.84472	8.757	0
MAOB	9.27179	8.20971	8.25387	9.70686	0
MAP1A	16.8478	14.5926	14.4633	17.9824	0
MAP1LC3B	375.123	757.71	751.845	595.789	0
MAP2K2	70.0776	89.0755	93.3235	98.7201	0
MAP3K6	15.6282	12.9769	12.9114	14.1592	0
MAP4K5	49.4623	40.6475	33.629	39.8091	0
MAPK10	7.00049	6.82636	6.71789	6.31778	0
MAPK8IP2	10.2116	9.30063	9.12015	9.81627	0
MAPK8IP3	21.621	21.3876	22.8025	24.5575	0
MAS1	7.05058	6.26752	6.19526	6.22498	0
MAST1	8.41824	7.43825	7.96303	8.34908	0
MAST2	12.1209	13.8362	14.4039	15.0733	0
MATN3	6.3926	5.45113	5.58342	5.75998	0
MCOLN1	151.543	190.782	173.677	113.533	0
ME3	7.50938	8.56583	8.0155	8.30491	0
MED25	61.5713	48.5201	39.904	36.6846	0
MEIS1	16.0471	12.2775	11.2069	10.5613	0
MEP1A	5.97882	5.84197	5.56893	5.2488	0
MFSD7	14.7343	14.5083	14.456	17.331	0
MGAT4C	5.17072	5.23644	5.32037	5.58496	0
MGP	6.23411	5.84469	5.82448	7.06528	0
MIA2	5.94213	4.88722	4.99098	4.75865	0
MID2	8.67513	8.33515	7.54921	6.36062	0
MMP14	10.0545	11.7569	11.0756	11.6622	0
MMP17	10.016	9.62025	9.58772	11.0547	0
MMP24	11.8291	14.1451	12.9237	12.0247	0
MORN1	8.31565	8.73119	9.02228	10.2638	0
MOS	7.32418	6.69315	6.88819	7.53314	0
MOSPD3	52.5653	53.5836	55.2733	69.524	0
MOXD1	5.66378	5.51781	5.67786	6.10916	0
MPL	27.9337	26.2403	19.5444	19.4671	0
MPP1	1086.99	1737.01	1404.83	1084.87	0
MPP2	7.63851	7.40878	7.5326	6.82859	0
MPST	37.6765	48.9278	51.1272	51.6772	0
MS4A5	5.48545	6.80491	6.28638	5.65181	0
MSH4	6.55683	5.28302	5.25905	5.50873	0
MSLN	11.0549	8.99675	8.73489	8.92401	0
MSX1	7.77841	8.908	8.9522	10.0935	0
MSX2	8.77778	7.79211	7.42672	8.09178	0
MTTP	5.13135	4.88521	4.57642	5.22208	0
MVD	16.3818	14.2435	14.1115	16.3468	0
MYBPC2	6.11901	6.29904	6.29466	6.94733	0
MYBPC3	24.8717	26.3747	28.5095	37.3156	0
MYCN	9.15522	9.1145	8.96641	9.8757	0
MYH10	9.36358	8.66431	8.0589	7.36211	0
MYH2	6.36544	5.5137	5.58621	5.31977	0
MYL3	6.77066	7.90686	8.15064	8.53742	0
MYL4	186.746	157.97	99.2333	99.6715	0
MYO3A	5.20784	5.97275	5.85248	6.47265	0
MYO6	6.94918	6.17563	6.08271	5.62917	0
MYOC	6.95006	6.73385	6.55713	6.03525	0
MYOG	8.05504	8.59374	8.24768	9.42246	0
MYOZ1	7.21476	8.15	7.66519	7.03214	0
MYT1	8.65997	8.20935	8.78555	9.31506	0
NAV3	7.90601	6.77543	6.77861	6.5398	0
NCAM1	8.2594	7.34294	7.33172	7.68027	0
NCR2	9.58985	11.2597	11.1359	10.7757	0
NDRG2	11.0583	11.5067	10.8092	8.68364	0
NEB	7.74857	8.22308	7.93143	7.18286	0
NEBL	9.58024	7.06279	6.91485	7.39614	0
NEDD4L	12.4919	19.6832	15.253	14.8232	0
NEFL	11.2555	8.83827	8.48581	7.5553	0
NEIL1	19.4735	18.6276	17.9263	20.6272	0
NEU3	10.7428	13.9281	13.5282	13.5579	0
NEUROG2	6.93494	5.84804	6.36059	6.45757	0
NEUROG3	9.04192	7.94032	7.70588	8.15608	0
NFIB	11.2597	8.80918	8.29433	8.49653	0
NGFRAP1	128.986	109.951	110.685	169.861	0
NLE1	10.7934	9.76669	9.40603	9.80888	0
NLGN1	6.31282	5.75855	5.54386	5.96081	0
NLGN4X	6.01324	6.61595	6.61117	6.73762	0
NOS1AP	11.1805	12.5611	13.1687	13.2439	0
NOVA1	4.97346	5.62984	5.57034	5.68597	0
NPAS2	8.40649	9.72436	9.81207	10.6308	0
NPC1L1	7.91664	8.35221	8.20023	8.69347	0
NPHP4	11.041	9.16681	9.71231	10.1712	0
NPHS1	8.25237	8.47313	9.23692	9.46729	0
NPTXR	18.9464	16.8893	16.9765	15.966	0
NPY5R	6.19988	6.62134	6.20535	5.34467	0
NR2F6	13.4723	11.5462	11.2188	10.819	0
NR4A2	14.1318	13.8317	12.7477	11.2297	0
NR5A1	7.92771	6.85867	7.07012	7.92019	0
NRCAM	6.54677	4.94087	4.93575	5.42355	0
NRIP2	10.1387	12.1937	11.9774	11.7762	0
NRL	9.68034	8.53702	8.06904	8.18718	0
NRXN1	6.27765	5.61578	5.55904	5.97173	0
NSUN3	37.7785	85.6528	79.1706	62.4883	0
NTRK1	8.2036	7.35631	7.5675	8.23014	0
NTS	5.00374	4.53291	4.52629	4.50449	0
NUAK1	8.30063	6.90632	6.66941	6.39985	0
NUDT4	27.1403	50.4562	41.8119	46.9985	0
NUTF2	68.8318	78.5766	75.0296	85.2476	0
OAZ1	5257.31	7873.61	7092.51	6123.34	0
OCA2	12.531	10.4878	10.089	9.94355	0
ODC1	433.962	235.296	208.524	292.915	0
OGN	5.49858	5.51022	5.52488	5.80056	0
OLFM1	8.83445	8.22405	7.95194	7.41569	0
OLFML2A	8.3477	8.64329	8.57968	7.61747	0
OLIG2	12.9324	9.77795	9.72766	8.69698	0
OMD	5.23533	5.54573	5.61526	5.98502	0
OMP	6.11984	6.137	6.74192	6.98555	0
OPA1	32.0902	29.3958	24.3481	27.8207	0
OPRL1	15.4289	16.3143	17.0021	18.2907	0
OPTN	206.278	142.503	112.543	141.898	0
OR10H3	6.76003	7.67394	7.84399	6.94697	0
OR12D3	7.81032	7.67091	7.52883	6.62489	0
OR1F1	9.77054	10.437	9.02668	8.54366	0
OR2B2	5.88096	5.51225	5.39576	6.02616	0
OR2J2	5.67479	4.69509	4.62868	4.63059	0
OR3A3	8.82294	7.3476	7.25699	7.56143	0
OR6A2	4.58952	5.45189	5.20584	4.48827	0
OVGP1	18.0115	15.5366	13.8403	14.2597	0
OXT	9.1634	9.95774	10.7136	10.5526	0
P2RX3	9.65913	10.4187	10.4393	11.291	0
PADI3	9.16375	8.58324	8.65921	7.40636	0
PAPPA2	8.056	8.7429	8.46916	7.80279	0
PCDHB6	6.37444	5.89709	6.04821	6.62675	0
PCTP	162.133	235.847	247.686	223.33	0
PCYT2	18.4193	20.2174	18.4775	16.4397	0
PDC	5.1706	4.47725	4.65203	4.91447	0
PDCD1LG2	8.31051	6.93324	7.43801	9.57431	0
PDE10A	7.1117	6.03881	6.02045	6.25503	0
PDE1B	10.9764	11.6413	11.8999	12.9424	0
PDE2A	11.3777	14.4806	11.0553	11.4743	0
PDE4C	32.9801	33.1257	34.3936	31.2149	0
PDE6C	7.10087	6.96144	6.4782	7.93668	0
PDE8B	7.92504	8.27953	7.59145	6.79162	0
PDGFB	11.2444	10.7823	10.2418	9.77803	0
PDGFRL	7.26986	6.92596	6.27522	7.03298	0
PDZRN4	5.83356	4.94923	4.89682	4.72446	0
PER3	11.082	10.79	10.3179	9.55361	0
PEX5L	8.32452	7.45504	7.35497	6.95037	0
PHEX	7.71627	6.73653	6.55019	6.05268	0
PHLDA1	10.45	9.6256	9.72847	9.08436	0
PHLDA2	10.1232	10.3656	11.0241	11.1797	0
PHOX2B	6.43017	5.33819	5.18493	5.58105	0
PI15	7.75788	7.59079	7.10216	6.95002	0
PIK3C2G	5.17579	6.10618	6.29491	6.48204	0
PIM1	669.635	905.016	754.6	620.403	0
PINK1	135.78	207.339	200.145	165.32	0
PIP	8.66315	7.68291	7.39155	6.93838	0
PIP5K1B	21.7385	20.5836	18.7304	23.3693	0
PIR	8.25474	6.8379	7.03916	8.47153	0
PKD2L1	12.105	8.44725	8.02061	10.024	0
PLA2G10	6.48283	7.73057	7.77042	7.14976	0
PLCB4	7.02986	6.14881	5.94267	6.22479	0
PLCD1	22.2158	21.7849	20.3053	16.2085	0
PLEKHH3	7.80864	8.07582	8.03437	8.99401	0
PLK2	6.98841	6.30402	6.39479	7.10159	0
PLVAP	24.2582	21.8919	18.1732	11.1185	0
PLXNA3	9.72493	10.1158	9.3022	7.85816	0
PMP2	5.25861	6.34522	6.10658	5.83432	0
PNMA3	12.4192	11.9453	12.043	10.1852	0
POFUT2	18.8142	16.8886	16.152	16.6669	0
POLR1D	398.199	597.928	471.066	493.834	0
POMC	10.9573	15.152	13.9044	14.7096	0
POSTN	6.36596	5.65565	5.49277	5.21975	0
POU2F3	9.48439	10.175	10.4343	11.0081	0
POU4F3	7.75386	6.20476	6.26437	6.86447	0
PPEF1	8.16139	6.08058	6.49521	6.68472	0
PPEF2	7.54826	6.97801	7.00775	7.50071	0
PPFIA2	8.1281	7.94222	7.5962	6.68519	0
PPFIBP1	9.69745	8.44324	8.02267	8.50308	0
PPIL2	16.1008	15.4106	14.3102	14.0501	0
PPOX	28.0692	24.5399	20.6787	25.7925	0
PPP1R15A	122.549	146.051	127.326	107.22	0
PPT2	12.8952	10.0229	9.32406	9.47262	0
PQLC1	161.659	160.431	172.712	207.97	0
PRAF2	52.7975	51.5505	51.6091	65.2703	0
PRAME	9.63658	7.88799	8.15035	8.83815	0
PRDM14	8.48116	8.28572	8.35157	7.50673	0
PRDM8	18.1789	15.9788	14.946	16.8706	0
PRG3	14.9639	10.0498	9.22126	9.4528	0
PRKACG	9.64241	12.1444	11.7845	12.0856	0
PRKCG	7.01881	7.61725	7.65169	7.98584	0
PRKG2	7.51355	6.46828	6.01699	6.29692	0
PRODH	8.21455	9.47654	9.11488	7.99811	0
PRR5	43.6621	32.5729	24.6705	23.7463	0
PRSS12	7.19329	8.61201	8.74837	8.53338	0
PRSS21	11.77	9.18135	8.59883	8.32891	0
PSCA	9.52649	8.41458	8.62393	9.05361	0
PSD3	8.85247	7.66512	6.82909	6.85024	0
PSG9	11.95	11.0964	10.5879	13.4495	0
PTDSS2	16.8252	16.9065	15.7825	17.6384	0
PTGER1	7.59298	8.16695	8.54839	8.40862	0
PTGES	13.3466	13.5892	16.4103	16.1717	0
PTH	5.09199	4.40795	4.48706	4.98393	0
PTMS	23.6897	21.5953	22.6887	27.5554	0
PTPN21	6.94803	5.92687	5.82551	5.94081	0
PTPRR	6.07716	5.49898	5.50036	5.70907	0
PTPRS	9.97143	8.97999	8.44992	9.48885	0
PURG	6.87499	6.33822	6.47523	6.99782	0
PVRL1	12.17	8.87688	8.67003	9.17325	0
RAB15	9.99957	9.58478	9.68546	10.3161	0
RAB25	6.81545	8.35485	7.74914	7.82681	0
RAC3	12.8183	11.2045	11.7372	11.0184	0
RAI14	6.35569	5.80963	5.69802	5.33464	0
RAMP2	9.51955	8.42069	8.0083	8.47408	0
RAPGEF3	12.9	11.1052	11.1321	11.7514	0
RARRES1	6.34697	5.88579	5.73873	5.67316	0
RASAL1	7.70213	7.93756	8.38204	8.79126	0
RBBP9	10.3695	9.46596	9.30669	10.9962	0
RBMS3	5.96562	5.76169	5.52248	6.52605	0
RBX1	322.998	594.543	568.11	500.626	0
RDH16	9.06221	8.35108	8.09332	7.61813	0
RDH8	10.0451	11.2254	11.6881	10.6201	0
REEP1	8.09919	7.43304	7.37739	8.33791	0
REG1B	6.60365	9.50928	6.01836	5.47546	0
REG3A	8.19863	7.83554	7.3175	6.95691	0
REXO2	83.3123	113.725	85.4546	113.417	0
RGS10	55.4308	60.0084	52.2105	62.1026	0
RGS16	10.573	10.6505	10.7693	15.393	0
RGS17	7.41611	7.00935	6.9213	6.1506	0
RHCG	8.30053	7.91006	7.60469	8.53418	0
RHD	13.9261	37.6259	24.0001	29.4653	0
RHOBTB2	9.04558	10.4952	10.1438	10.3022	0
RNF10	685.238	1170.93	1074.1	697.146	0
ROBO4	8.96189	9.24265	8.84486	9.74439	0
ROM1	11.4404	12.7899	12.7119	15.6749	0
ROR1	7.06647	7.71127	7.79305	8.64322	0
ROR2	9.98528	8.24206	8.06286	8.37188	0
RPE65	5.38766	5.16332	5.2847	5.57229	0
RPIA	266.605	216.268	157.147	195.783	0
RPRM	6.91769	7.91768	7.66675	6.99732	0
RRAD	6.99726	7.72796	7.84056	8.50766	0
SAGE1	6.92676	6.72739	6.29215	5.82455	0
SALL1	6.94809	6.64267	6.78682	7.26911	0
SALL2	12.2848	13.1401	12.1274	9.75045	0
SAMD14	16.0222	14.0042	13.4655	16.5951	0
SARDH	8.53382	11.2797	11.1608	10.9032	0
SCG2	6.79197	5.86932	5.81359	5.88866	0
SCG3	5.89852	5.28488	5.25208	5.77306	0
SCGN	8.05037	6.90466	6.85521	6.72176	0
SCN8A	7.35528	8.86077	9.62059	8.66632	0
SCNN1A	10.02	11.9262	12.1052	12.1196	0
SDC1	11.5869	11.2189	12.1525	13.3606	0
SDC2	8.74326	7.51047	6.81494	7.73103	0
SEC14L3	6.66985	7.25927	7.24461	6.53257	0
SELENBP1	329.062	170.622	126.052	183.965	0
SEMA3B	9.01887	9.86281	9.91978	10.8729	0
SEMA5A	7.54808	7.21231	7.28631	6.42819	0
SEMA6A	11.1389	7.54199	7.05009	7.8734	0
SEMA6B	15.0588	10.7134	11.0006	12.1495	0
SEMA7A	13.609	11.359	11.2192	11.0712	0
SEPP1	6.73239	6.12991	6.22021	7.37508	0
SERHL2	7.34779	6.72061	6.4327	6.33641	0
SERPINB3	5.00036	4.97185	5.10083	5.48327	0
SERPINC1	6.07619	5.80733	6.11033	7.33759	0
SERPINE1	12.1313	10.5314	9.88097	10.9927	0
SERPINI1	24.0156	29.57	22.5796	26.1372	0
SFN	10.2664	10.5775	10.2228	9.12559	0
SFRP5	11.9837	13.576	13.1858	11.6833	0
SFTPD	10.0349	10.267	9.74156	8.31971	0
SGCD	7.07325	7.08219	7.00346	6.13539	0
SH3GL1	47.054	58.7217	57.4177	54.427	0
SHANK1	7.58012	6.701	6.8907	7.48315	0
SHB	11.2673	10.907	11.0924	11.6391	0
SHC3	8.20963	9.45226	9.37386	8.54855	0
SIAH2	285.491	503.154	417.961	507.203	0
SIGLEC8	8.25492	9.83002	9.57275	9.43389	0
SIM2	8.59084	9.582	10.0027	9.19253	0
SLC10A1	7.03761	7.66948	6.90534	6.36649	0
SLC10A2	6.25777	7.45796	7.89159	8.0307	0
SLC13A1	5.17023	4.93366	5.04666	5.39066	0
SLC16A1	13.7594	23.018	11.4264	13.3745	0
SLC17A2	7.17387	7.88844	8.10085	8.57968	0
SLC1A7	10.0321	10.7006	10.4249	8.83504	0
SLC22A13	6.53272	6.65028	6.82137	7.24432	0
SLC22A14	10.2798	12.1636	12.0886	12.0793	0
SLC22A17	12.1323	10.3472	10.506	13.8993	0
SLC22A2	6.28316	7.22793	6.78862	6.22297	0
SLC22A6	8.98221	7.67021	7.84943	8.18712	0
SLC24A3	26.135	17.8665	16.7449	16.2613	0
SLC25A10	12.143	11.5893	10.6207	10.3208	0
SLC25A22	23.5559	22.9809	23.6331	26.0913	0
SLC25A37	1606.3	3036.43	3059.49	1882.23	0
SLC27A6	6.7279	6.26356	6.37971	7.47865	0
SLC28A1	8.71256	7.68532	7.54862	7.71216	0
SLC2A1	42.6402	75.6196	43.9949	55.8231	0
SLC4A3	11.0467	8.8444	9.19962	9.19815	0
SLC5A7	5.48162	5.63469	5.64387	5.03787	0
SLC6A15	6.64242	6.12627	5.97795	5.82709	0
SLC6A4	8.75127	7.70572	7.37862	7.42654	0
SLC6A5	6.337	5.41325	5.61881	6.09171	0
SLC7A1	27.5046	31.6627	22.1679	27.0542	0
SLC7A2	6.00866	5.6704	5.7511	5.40102	0
SLC7A4	6.26082	7.27982	7.51094	6.78381	0
SLC7A8	11.5057	12.3731	11.3111	10.3596	0
SLC7A9	8.05357	8.69252	8.53224	7.92019	0
SLC9A2	7.24971	6.75543	7.3855	8.01868	0
SLC9A3R2	9.8068	11.5937	11.412	12.7527	0
SLCO1B3	4.98883	5.27975	5.0562	5.6524	0
SLCO2B1	7.60279	8.09949	8.22172	8.76254	0
SMTN	10.4386	10.1246	9.93744	11.7964	0
SNAI2	7.12904	6.30865	6.68454	6.97143	0
SNCAIP	8.15688	8.16352	7.93567	6.71772	0
SNCB	8.84647	8.24715	8.83069	9.23135	0
SNTA1	14.342	15.1929	13.9399	11.7667	0
SNX15	35.1288	44.0316	38.0926	45.3224	0
SNX3	493.839	1021.64	1131.24	1091.25	0
SNX7	5.79046	5.02618	5.34023	5.68327	0
SOCS1	25.1008	19.0726	18.8167	25.5261	0
SORBS3	17.3723	18.5088	16.7599	14.8996	0
SOSTDC1	5.973	5.46421	5.29089	5.6528	0
SOX13	11.6966	9.81739	9.60646	8.07167	0
SOX18	6.79567	6.8622	7.05776	7.89836	0
SOX2	7.71193	7.1142	7.06741	7.66119	0
SPAM1	5.41611	5.93054	5.78517	5.25302	0
SPINK5	5.27324	5.70916	5.4921	5.04934	0
SPO11	6.60465	5.91672	5.57381	5.9296	0
SPP1	14.7896	7.70095	7.81787	8.29148	0
SPRY4	10.1179	9.08724	9.17525	8.62657	0
SRC	15.2881	13.6983	12.913	13.0053	0
SRY	6.34987	5.56573	5.30776	5.48091	0
SSTR1	7.42121	8.37486	8.60117	8.73156	0
SSTR2	12.1221	13.1976	13.0011	14.6432	0
ST13	252.756	341.069	219.828	327.012	0
ST6GALNAC5	6.39289	6.59637	6.55239	5.84937	0
STAG3	14.0477	18.1338	15.615	14.2497	0
STARD8	17.7241	17.0667	16.8128	19.1139	0
STEAP3	15.1581	21.6228	21.7474	20.1135	0
STXBP1	9.96527	8.6908	8.79227	9.88299	0
STXBP6	8.1421	7.56707	7.3945	6.36852	0
STYK1	7.93746	6.92599	6.91414	7.58055	0
SUSD4	10.8648	10.9708	9.33976	9.59232	0
SV2A	11.2459	12.2403	11.0152	9.13274	0
SYN1	8.12034	9.81832	10.2915	8.70705	0
SYNGR1	15.3859	13.3624	12.8664	12.6405	0
SYNGR3	8.94764	7.62392	7.29416	7.30876	0
SYP	11.7266	14.9665	14.4142	14.2502	0
SYT13	8.84665	8.00103	8.05478	7.07321	0
T	12.1123	10.2519	10.2451	10.004	0
TAAR2	6.1448	5.58685	5.57221	6.52872	0
TAC1	6.25995	5.27516	5.30001	5.25767	0
TAF6L	13.9766	14.1222	14.0385	12.6636	0
TAGLN3	6.96753	7.98234	8.11367	7.384	0
TAL1	35.4933	32.2277	25.2383	29.2081	0
TBC1D17	43.757	37.0017	30.625	30.6527	0
TBX1	8.71453	9.98034	9.81908	9.79432	0
TCF3	40.6751	36.3778	31.6582	34.8448	0
TCF7L1	6.37215	7.31746	7.40083	6.47639	0
TCL1B	9.92781	10.8277	9.97227	11.0869	0
TEAD3	10.9594	9.64319	10.4843	11.2773	0
TECTA	9.43777	8.42629	7.82481	7.47599	0
TEF	12.3878	10.9675	10.5245	9.94461	0
TEK	9.80314	8.20259	8.13247	7.39296	0
TEKT2	8.88758	8.07978	7.69771	8.6214	0
TESC	314.753	334.201	300.863	200.072	0
TFDP1	90.0866	156.677	136.517	160.654	0
TFDP2	29.284	25.8005	21.1378	30.7373	0
TFF1	9.80129	9.58411	9.18766	8.13556	0
TFR2	20.7529	20.2589	15.5455	17.6534	0
TFRC	115.638	122.074	86.0506	143.934	0
TG	8.55457	9.34959	9.26738	10.0314	0
TGFB3	9.59905	9.10184	8.6807	7.90343	0
TGM3	15.6372	14.7957	13.2018	11.0937	0
THBS4	9.74619	7.86256	7.66799	7.10323	0
THRA	14.6304	15.4745	15.3222	13.7969	0
TIMP3	12.5516	9.45968	8.50699	8.74706	0
TLN2	10.3411	8.71078	8.54016	10.5914	0
TLR3	7.3671	5.628	6.05322	5.21709	0
TM7SF2	22.9628	22.2635	21.4457	25.1649	0
TMCC2	40.9001	110.057	59.3305	62.453	0
TMEM14B	346.891	330.786	262.61	264.844	0
TMEM9B	195.039	272.395	263.216	233.437	0
TMPRSS11D	7.53478	7.68937	7.49779	6.66345	0
TMPRSS5	10.0623	12.4559	12.4561	12.3477	0
TMPRSS6	9.9248	9.09257	8.82848	8.3571	0
TNK1	11.7048	9.7784	8.50959	8.91871	0
TNS1	72.4046	69.5774	44.7462	42.8376	0
TOP1	159.301	180.779	179.154	222.357	0
TPH1	6.2007	5.58415	5.20248	5.95653	0
TPPP	7.51362	9.10756	9.22944	9.14177	0
TRAF4	10.4057	11.5239	10.2851	10.101	0
TREH	6.99999	6.8926	7.13894	8.05463	0
TRHR	6.15036	6.02987	5.97216	5.45046	0
TRIM2	6.8893	7.52828	7.05739	6.35073	0
TRIM31	9.04704	8.32174	8.46887	9.0162	0
TRIM45	8.23486	8.57354	8.57805	7.99631	0
TRIM46	12.2467	12.028	11.9951	10.5634	0
TRIM48	7.45663	6.88053	6.52189	6.28163	0
TRIP12	430.493	627.113	640.669	562.078	0
TRPC6	7.6251	6.32186	6.22385	6.13645	0
TRPC7	6.10089	5.29102	5.3112	5.09868	0
TRPV4	9.5413	9.23408	9.56118	10.4983	0
TSG101	383.905	548.454	545.875	584.356	0
TSHB	5.71478	5.86267	5.87434	5.12954	0
TSKS	8.29726	9.33361	8.90413	9.77033	0
TSPAN15	11.3093	10.1396	9.07266	8.67211	0
TSPYL2	19.095	21.4267	19.9677	16.3102	0
TSSC4	35.3505	43.4905	44.2849	48.914	0
TTR	11.484	10.5633	10.0636	9.39298	0
TTYH1	9.1733	7.9444	7.96844	9.37761	0
TUSC3	5.59474	6.04557	6.20637	6.40647	0
UBA52	2243.06	2651.06	2162.35	2133.48	0
UBE2B	105.68	160.488	168.79	127.236	0
UBE2H	119.123	311.992	255.83	186.271	0
UBE2M	123.476	163.309	162.681	168.495	0
UBE2O	52.8898	60.2615	41.1511	37.5287	0
UBQLN3	7.17321	6.63936	6.66674	6.25686	0
UCHL1	7.2536	7.94591	8.1479	9.19438	0
UCP2	847.624	980.44	575.092	582.817	0
UGT2B15	6.90472	6.05633	6.13225	5.98144	0
UGT2B4	4.92428	4.27144	4.3983	4.8769	0
ULBP1	7.52503	9.45093	9.20588	8.75547	0
UNC93A	6.47541	7.02068	7.4341	7.44791	0
VCAM1	8.18395	7.00219	7.14208	7.44446	0
VENTX	15.0597	16.11	15.0993	13.0407	0
VTCN1	8.77787	9.79461	9.9149	8.76754	0
VWF	15.2528	11.9319	11.2548	12.4511	0
WBP2	568.484	1116.77	779.889	634.905	0
WBP5	9.12981	8.64491	8.56	10.558	0
WDR26	262.921	427.336	367.037	321.895	0
WDTC1	29.3573	39.8813	39.2522	39.1311	0
WFDC2	9.28277	9.78721	10.0197	10.2739	0
WISP3	6.9245	5.99611	5.82007	6.27505	0
WNK1	117.424	160.535	142.531	126.5	0
WNT10B	13.6685	13.2566	12.5808	11.32	0
WNT3	7.02659	6.48419	6.73076	7.40397	0
WNT7A	9.31112	9.05132	8.74207	7.56363	0
XCR1	6.6942	7.76339	7.90876	7.55055	0
XPNPEP2	11.6971	10.1364	9.60471	10.1	0
XPO7	84.9706	104.002	67.5542	68.7717	0
XYLB	11.0644	10.7924	10.7663	9.29355	0
YY1AP1	137.683	161.37	154.656	135.62	0
ZBED2	7.29276	7.13893	6.60127	6.20269	0
ZC3H7B	16.9174	16.3659	16.6381	15.2746	0
ZFHX4	5.10425	5.71044	5.68389	5.7431	0
ZFPL1	21.0984	26.0662	25.8819	26.1717	0
ZHX3	12.7452	12.9527	12.4422	11.0797	0
ZNF135	9.99733	9.88016	10.1364	11.5268	0
ZNF215	6.00215	6.43592	6.52578	7.06356	0
ZNF23	22.57	18.6098	14.474	15.8904	0
ZNF287	5.75136	6.91049	6.356	5.47396	0
ZNF365	6.209	5.91405	5.87552	5.27832	0
ZNF423	5.42496	5.96869	5.99287	6.27836	0
ZNF444	36.5301	39.571	34.7381	31.9971	0
ZNF696	16.0418	17.798	17.5772	13.9476	0
ZNF710	21.8955	20.1577	19.8947	16.7777	0
ZNRF4	9.24519	12.4561	12.5885	12.9286	0
ZP2	7.21432	6.15664	6.52434	5.73003	0
ZSCAN2	12.5686	11.6337	11.8247	13.2141	0
AASDHPPT	38.2028	43.2056	40.9509	36.4568	1
ABCB7	34.216	31.2654	29.8333	34.2805	1
ABCG1	46.436	34.0309	35.8201	33.1261	1
ABI2	15.8168	13.4019	11.9374	15.28	1
ACADM	97.2334	69.5068	72.8565	88.1088	1
ACADSB	14.443	10.893	10.7796	11.4524	1
ACVR1	45.7778	31.6471	31.9447	27.3518	1
ADA	58.7806	51.5721	41.8318	72.5978	1
ADAT1	59.9599	46.9228	44.6077	39.9323	1
ADH5	41.2897	33.417	31.7828	38.8757	1
ADK	24.1147	18.8714	16.6452	21.2593	1
ADRBK2	29.3425	27.1861	25.6074	36.4861	1
AFG3L2	39.4355	29.9137	25.8642	31.6762	1
AGBL2	7.90631	6.43308	6.41041	7.13866	1
AGPAT5	38.8737	28.1024	21.6716	23.4223	1
AHR	102.312	86.4711	76.2484	98.2577	1
AKAP1	17.7198	17.7586	14.5416	15.0788	1
AKAP11	37.1415	24.6218	21.7191	29.5975	1
AKAP7	20.1199	17.1019	15.7761	18.3057	1
AKAP9	22.1973	18.3286	17.618	20.2696	1
AKT3	14.1074	11.986	10.3259	11.4771	1
ALG8	39.6811	28.5991	25.8782	31.5696	1
ALMS1	21.5222	19.7314	16.963	16.2061	1
AMD1	248.151	217.444	203.465	152.004	1
AMIGO2	26.2441	14.1991	12.8817	18.8999	1
AMMECR1	37.5497	32.6634	31.1189	30.4075	1
ANGEL2	34.5722	30.9279	33.4619	28.7012	1
ANK3	16.0752	12.9139	10.4516	8.70607	1
ANKFY1	30.6212	23.5881	24.0095	24.2915	1
ANKMY2	36.1035	25.5267	27.8096	24.5748	1
ANKRD10	78.6643	64.3424	70.1398	85.2232	1
ANKRD40	22.5677	19.0412	17.2095	22.272	1
AOC3	24.9382	16.8193	15.9367	15.4589	1
APBB3	25.1589	25.411	26.5471	32.6496	1
APOBEC3G	71.4609	54.7893	56.5156	62.4617	1
APOL3	51.9793	35.4124	29.9922	34.6393	1
AQP3	33.0551	18.6966	15.7369	21.2968	1
ARFIP1	55.835	40.9901	42.3863	39.0937	1
ARHGAP5	11.7239	9.79263	9.26472	11.3841	1
ARHGEF3	313.263	155.193	156.1	146.687	1
ARHGEF9	16.8044	13.1275	11.7084	13.1811	1
ARMC1	94.233	69.6043	60.8891	65.2532	1
ASCC3	21.0704	18.012	16.6671	18.2715	1
ASNS	35.3363	29.0132	34.284	42.8259	1
ATF7IP2	28.6567	26.4869	20.1819	21.9883	1
ATP10A	14.497	13.8253	11.3165	12.1588	1
ATP1B3	79.903	78.5789	70.9345	83.3279	1
ATP2B1	87.3388	53.9359	50.4813	58.3145	1
ATP8A1	24.9244	16.8917	18.1781	22.7166	1
ATR	27.9012	18.5713	17.8277	22.4644	1
ATXN10	46.903	36.1729	28.3372	36.8755	1
B4GALT6	9.12468	7.22921	7.41368	7.84638	1
BANK1	108.481	65.164	38.7998	37.2769	1
BCL11A	42.6358	34.6326	22.8268	24.9294	1
BCL2	22.5013	18.0174	15.3066	15.6947	1
BCL2L2	14.5006	12.4706	13.7583	14.8769	1
BDH2	9.5707	7.91567	7.21624	10.2401	1
BET1	36.0953	23.4588	25.2246	25.9758	1
BIRC3	131.934	90.59	82.0057	117.652	1
BLCAP	201.97	159.699	146.345	160.688	1
BLNK	65.311	26.0419	16.0443	27.553	1
BRD7	84.5993	92.8928	90.7151	84.9364	1
BTG3	16.8582	14.9496	14.872	17.8853	1
BTN2A2	17.9102	13.979	15.1383	18.7619	1
BTN3A1	85.1949	42.0359	56.7949	69.5698	1
BUB3	94.3151	62.2924	61.2143	63.5545	1
BZW2	101.315	80.6742	60.2444	78.3286	1
C11orf1	9.63947	9.10589	9.25613	11.3145	1
C17orf80	12.0794	11.6673	11.4182	13.3204	1
C1orf50	40.7612	44.1805	48.4869	51.2399	1
C9orf91	31.223	22.9322	21.2393	23.8848	1
CAMK4	18.0744	14.1376	10.8845	13.2569	1
CAND1	49.554	39.9704	37.7118	43.1507	1
CAV1	10.0555	7.17982	7.67711	9.61443	1
CBFA2T2	17.0773	13.7031	14.0332	14.1002	1
CBLB	49.1218	31.4986	25.2065	26.1763	1
CBLL1	69.9011	51.3067	48.3395	41.6001	1
CBR4	61.8186	43.6462	51.8068	54.4542	1
CBX4	56.257	43.7347	43.1876	47.1474	1
CBX5	33.6067	29.0647	26.0535	33.2455	1
CCL2	15.112	7.79615	7.77058	7.4355	1
CCNG1	221.477	168.065	146.33	155.128	1
CCNJ	13.5208	11.4822	11.5864	11.9925	1
CCR3	27.8779	17.1089	14.4772	12.0166	1
CCR5	29.4466	19.5447	17.1132	17.2407	1
CCR6	47.3423	32.1177	22.693	34.4607	1
CCT6A	121.58	96.0244	85.2237	94.3953	1
CD180	33.5173	31.8953	25.6743	40.7691	1
CD200	12.138	9.11432	8.122	9.99334	1
CD38	27.7369	24.5054	31.4525	62.358	1
CD69	45.1065	21.1483	21.6561	24.5839	1
CD72	49.2785	45.4375	31.8466	41.6178	1
CDC16	135.776	97.3369	81.6176	103.406	1
CDC7	16.3147	12.122	12.8468	14.0021	1
CDYL	30.7007	26.1701	25.3898	25.5298	1
CENPJ	11.2023	8.20952	8.7148	9.74991	1
CEP68	36.8914	27.0703	26.7165	25.0126	1
CEP76	13.9231	12.1921	12.0142	14.3796	1
CHD1L	29.8638	25.5597	23.4176	27.8652	1
CHEK2	10.583	9.64449	9.23796	11.27	1
CHI3L1	82.1815	42.7949	33.4141	34.9778	1
CHML	10.8316	8.84372	8.46591	10.5526	1
CHST11	86.6928	74.4831	72.2094	60.9465	1
CLCN4	12.1218	7.50486	7.3703	8.07154	1
CNKSR2	8.38891	7.90385	7.32771	8.84794	1
CNOT4	28.5823	25.1526	25.7623	28.2766	1
CORO2B	8.69118	8.79307	7.62568	8.28981	1
CR2	16.1242	12.5155	10.1402	13.2012	1
CREBL2	49.923	40.272	36.7309	43.7835	1
CRELD2	82.1632	71.6403	72.6849	103.212	1
CRTAM	12.9648	7.96643	8.17606	13.7611	1
CRY1	50.4369	32.8282	25.9765	27.9357	1
CSTF2T	45.1959	29.099	27.8113	34.2419	1
CTNND1	18.4228	16.6667	13.4832	15.8131	1
CTPS2	12.3526	10.5311	10.3451	10.9537	1
CUL5	48.5541	41.01	38.5407	46.6609	1
CUTA	208.564	131.967	114.865	177.704	1
CXCL10	45.2742	9.10888	10.5909	18.7416	1
CYB561	12.6647	11.2925	11.2067	10.6858	1
CYFIP2	378.736	236.722	220.446	209.839	1
CYLD	63.3231	44.3568	49.4998	51.8527	1
DAAM1	37.1462	26.8195	22.363	23.3152	1
DAZAP1	112.61	80.9868	76.4027	90.4777	1
DBR1	31.0572	26.1368	27.4493	24.1492	1
DCK	180.351	127.253	105.446	127.859	1
DDI2	23.9307	20.2734	14.5015	20.6121	1
DDX1	112.389	89.5656	90.9974	114.989	1
DDX21	312.553	222.656	193.796	223.189	1
DENND2D	340.421	199.455	179.659	213.998	1
DENND4A	51.3661	41.1183	35.2332	36.4364	1
DENND4C	58.498	40.2578	39.5927	35.4871	1
DGKE	9.97574	7.98812	7.70801	9.13449	1
DGKQ	25.4769	14.8782	16.6281	16.8818	1
DIP2A	33.4059	35.2677	36.1674	40.1535	1
DLG1	18.5053	14.6017	13.8177	15.5071	1
DMTF1	162.22	115.874	139.92	155.735	1
DNAJA3	45.1095	31.3352	27.8921	29.8947	1
DNAJC10	39.0047	23.3971	22.6683	30.9104	1
DSP	9.75658	7.27845	7.01656	8.04375	1
DTWD1	12.359	10.9743	10.5342	12.1557	1
DUSP10	16.4585	13.8441	14.1827	15.6094	1
DUSP5	37.9008	18.9081	22.1658	28.5456	1
DUSP7	28.1671	20.1612	16.7909	18.4155	1
DUT	76.2621	45.5056	49.8555	63.6187	1
DVL1	36.2702	23.9839	24.7255	29.8066	1
DYRK2	52.3556	42.4495	29.0184	30.8187	1
DZIP3	15.9692	10.976	10.2577	13.9443	1
E2F5	21.1939	16.1915	12.5729	16.7463	1
EBAG9	43.8212	33.9481	32.8564	36.6486	1
EEF1A1	2503.7	1576.78	1375.22	1709.41	1
EFHC1	12.4935	8.97639	8.05059	8.64139	1
EHHADH	11.1846	9.35239	9.35481	10.2811	1
EIF2AK3	41.3553	21.015	18.774	21.7968	1
EIF2B4	38.5612	38.6961	37.3886	44.1448	1
ELAC1	11.2234	9.28671	9.00116	9.25474	1
ELAVL1	31.4236	28.0441	24.5633	24.4476	1
ELK3	38.7265	32.8678	30.201	29.6166	1
ELK4	16.8965	14.6507	13.7018	16.2372	1
ENOSF1	32.7949	19.8663	17.31	18.6619	1
EPB41L5	8.43384	8.03951	8.11565	8.6624	1
EXOSC7	40.0726	34.8578	32.7637	40.1639	1
EXOSC8	75.7589	57.8793	54.1879	60.5186	1
EZH2	29.3842	18.6071	19.1229	25.6662	1
FAM111A	100.486	72.2192	80.8516	103.356	1
FAM3C	30.9604	25.2732	19.0992	19.8033	1
FANCG	24.3544	19.5112	19.1106	22.5919	1
FANCL	19.9237	14.6812	14.9822	17.9182	1
FBXO5	28.8595	21.9036	20.7888	26.7587	1
FBXW7	39.2	32.3217	36.1883	36.8159	1
FDX1	23.0221	22.2811	21.89	27.1428	1
FHIT	11.1599	15.139	13.8834	15.4	1
FKBP14	17.9426	13.1966	12.4973	13.6304	1
FOXJ3	62.4038	59.2342	57.3947	50.2259	1
FTSJ2	45.0528	38.8437	35.5617	37.7286	1
FUBP1	37.4151	24.6649	26.1476	29.7331	1
FXN	21.5251	17.198	14.7247	18.486	1
FZD1	13.4177	10.777	11.0921	11.5536	1
G3BP2	84.4667	90.1948	84.906	77.0438	1
GAS2	5.78285	5.28735	5.16855	5.85112	1
GATM	9.74337	6.93109	6.52642	6.25555	1
GCC2	62.7347	36.6244	36.4909	46.3946	1
GDAP1	8.8033	7.92881	7.49496	9.28447	1
GIMAP4	1069.41	573.165	517.834	584.044	1
GIMAP6	226.824	110.776	92.0789	137.284	1
GJA1	7.30343	5.86009	6.02056	6.97547	1
GLO1	158.543	107.664	97.454	127.48	1
GMPPB	24.2509	19.7194	19.7716	21.116	1
GNAI1	8.27997	6.82754	6.64543	7.467	1
GNB5	19.4394	15.7938	15.5695	18.146	1
GNLY	234.372	50.5872	62.531	83.7695	1
GORASP2	111.406	77.2335	66.5533	71.8191	1
GP5	11.1082	9.36944	8.67542	9.13331	1
GPM6A	8.25419	6.93523	6.55757	7.53355	1
GPM6B	7.33781	5.76013	5.5701	5.63927	1
GPR157	8.48991	7.52118	7.69657	8.33933	1
GPR171	77.1795	57.4977	42.9473	49.931	1
GPR18	68.7825	42.2018	31.1986	40.5522	1
GPRASP1	23.2062	11.3768	8.3846	9.73845	1
GRAMD1C	14.5191	7.49389	7.31828	7.01566	1
GSTA4	7.78786	7.23745	7.07463	8.35964	1
GTF3A	488.738	449.002	389.123	493.196	1
GTF3C4	12.6077	10.6294	10.0938	10.9111	1
GUCY1A3	25.7643	17.9496	17.5882	21.4332	1
GZMB	303.698	90.4402	122.294	128.895	1
GZMH	97.3109	26.9761	47.9715	49.65	1
HCFC2	20.8231	17.5614	18.8745	20.6555	1
HDAC9	14.564	11.5828	10.3879	12.3895	1
HERC2	24.6097	18.3905	18.1685	19.3853	1
HERC5	331.827	109.132	137.005	112.442	1
HERC6	37.5232	27.0075	27.5941	22.8499	1
HERPUD1	419.387	349.219	351.91	335.65	1
HIVEP1	43.4502	35.9406	38.8005	44.4298	1
HIVEP2	39.0378	27.4125	26.1547	29.7559	1
HLA-DMB	249.507	90.7133	56.9491	111.886	1
HLA-DPA1	507.645	230.181	160.421	217.558	1
HMG20A	59.2753	35.8259	34.3542	39.1401	1
HMGN3	84.4103	54.9683	45.6207	61.7674	1
HOMER1	10.1901	9.75919	8.93307	8.50949	1
HOXB2	25.9472	17.2343	18.0669	20.939	1
HP1BP3	70.5304	63.0168	58.9894	74.9911	1
HPS4	17.9115	16.6738	15.6329	14.9594	1
HSD17B7	117.142	113.235	127.673	146.149	1
HSPD1	79.8024	62.8914	59.4077	68.1816	1
HYOU1	54.1098	40.0106	34.2057	41.5851	1
IARS	135.955	82.4137	58.2465	79.9919	1
IFI44L	157.844	40.8091	60.6245	77.9871	1
IFIH1	69.2305	41.5466	47.2632	52.2667	1
IFIT1	134.544	39.668	51.9173	33.5911	1
IFIT3	290.23	98.1607	131.077	118.425	1
IL12RB1	24.8887	21.2353	22.0695	24.7147	1
IL21R	20.7922	15.4635	13.3373	19.6212	1
IL7	11.5806	7.09047	7.30586	9.36485	1
INPP4A	32.3996	24.8237	30.0865	35.7928	1
INPP4B	17.7752	13.5365	12.3096	12.7123	1
IPO7	61.731	43.6393	36.2104	42.327	1
ISG20	514.932	328.648	371.178	481.511	1
ISOC1	62.9191	32.7713	33.183	37.7448	1
ITGA6	39.0344	27.5153	21.1632	23.237	1
ITK	329.34	119.527	83.3206	68.9159	1
ITPR1	53.8627	50.3464	40.5954	38.1681	1
IVD	15.7837	13.2001	12.6692	13.549	1
JRK	24.3924	19.2245	17.8527	19.3643	1
JUN	17.9495	13.1304	13.4377	13.9952	1
KARS	357.748	262.355	236.226	307.61	1
KCNA3	18.3411	15.6612	12.7471	13.0225	1
KHDRBS1	186.693	164.889	146.614	139.22	1
KIAA0907	172.639	75.8161	90.7487	122.928	1
KIF3A	9.11668	6.54247	6.10151	7.84498	1
KIF3B	52.3723	42.8133	42.8498	40.0411	1
KLF11	25.042	19.6032	17.6069	18.4096	1
KLF8	7.85367	6.27177	5.81695	7.70952	1
KLHDC2	128.645	124.065	111.88	137.927	1
KLRC3	10.8612	5.6799	6.57135	14.1353	1
KLRC4	9.90078	7.13866	6.78787	9.20397	1
KLRF1	66.3066	17.3843	22.0052	22.8055	1
KLRK1	54.5786	23.7649	18.6129	14.4248	1
KNTC1	23.5434	17.8778	18.7915	21.3822	1
KPNA5	16.1544	10.3637	10.425	13.1736	1
LAMP3	41.877	11.9331	12.8741	16.1278	1
LAP3	582.513	308.266	315.384	394.782	1
LBH	96.4813	98.0075	53.3891	58.5427	1
LDLRAP1	88.515	62.6633	44.4314	46.5346	1
LEPROTL1	246.521	191.006	186.114	176.712	1
LGMN	20.6327	14.2998	13.1933	13.3635	1
LIMD1	15.7427	12.0767	10.5666	13.2618	1
LIPT1	26.2904	15.5166	15.8232	21.0752	1
LMAN1	19.605	17.8701	14.879	19.7221	1
LRBA	42.3126	24.7443	17.9967	20.45	1
LRIG2	14.8841	11.7224	11.8275	11.4127	1
LRPPRC	60.9392	36.8742	30.4315	34.9764	1
LRRC47	154.423	109.551	105.734	106.902	1
LRRC8D	123.892	103.635	92.4069	97.6296	1
LRRN3	31.4369	22.3167	11.4732	20.9549	1
LSR	13.7484	11.4957	11.6285	10.8265	1
LUC7L	32.0129	26.7124	24.7121	25.6808	1
LUC7L2	59.7561	58.5911	52.4028	48.2989	1
LY75	101.315	60.6401	65.135	46.7571	1
MAL	149.825	115.332	78.0972	102.111	1
MAN1A2	18.9707	17.7843	17.5154	19.9417	1
MAN2A1	128.263	95.2745	94.9228	93.1625	1
MANEA	9.04025	8.51293	9.11638	11.4314	1
MAP3K4	47.5122	41.994	37.3779	35.0305	1
MAP4K3	15.4969	11.8933	11.4687	14.3952	1
MAPK8	13.1545	10.0519	9.85842	13.4394	1
MAPRE2	80.3465	63.1585	55.5225	59.9405	1
MBNL2	22.125	17.0594	15.1498	19.4156	1
MBTPS2	10.8334	9.00285	8.33397	9.11229	1
MCC	9.53261	7.53198	7.39812	7.98258	1
MCFD2	28.2969	24.6319	23.6876	22.3844	1
MDH1	180.812	124.705	118.852	145.037	1
MEN1	25.5249	20.9309	16.6372	17.7122	1
MEOX1	10.3073	9.62936	8.32256	9.43935	1
METTL4	37.7048	25.406	29.4027	36.5572	1
MID1	8.47319	6.47479	6.24181	7.08273	1
MINA	23.1624	18.9513	16.4928	18.2869	1
MINPP1	45.3712	38.1924	28.6727	34.8675	1
MLH1	81.779	67.2683	63.2448	81.6398	1
MLH3	15.2413	13.1976	13.3657	14.6913	1
MLLT11	42.6189	29.329	25.4122	29.1945	1
MLLT3	18.9156	16.0009	12.4887	22.2235	1
MOAP1	122.303	93.515	95.7675	93.0815	1
MOCS2	10.9845	9.74911	9.6751	12.0506	1
MORC3	190.525	138.234	158.003	175.558	1
MORF4L2	108.408	99.3598	96.7277	113.49	1
MPHOSPH9	26.7392	19.3064	16.6399	16.588	1
MRPL3	78.3613	72.4316	66.9713	85.799	1
MRPL49	85.5418	61.4234	56.7427	59.1942	1
MS4A1	72.1094	45.75	26.6647	49.8861	1
MT1G	27.3066	21.1045	21.0141	44.2404	1
MTHFD1	51.0555	40.9187	32.8093	36.1116	1
MTMR2	17.7009	14.378	12.8462	16.2695	1
MTR	45.2793	29.7784	23.3951	20.8992	1
MTRF1	19.8427	17.8099	20.2626	25.8675	1
MUTYH	20.4433	16.4918	15.578	16.8303	1
MYEF2	9.46444	7.54943	7.02933	9.30578	1
NANOG	8.3194	6.41815	6.10417	6.90722	1
NAP1L1	278.232	182.786	150.877	160.884	1
NBEA	8.10029	6.27289	5.82382	6.7324	1
NCBP1	29.5628	24.9808	24.7344	28.7465	1
NCK2	144.023	105.451	111.153	126.804	1
NEK7	220.167	128.858	154.439	163.796	1
NFATC2IP	58.6793	43.4521	39.338	43.1142	1
NFYB	14.8462	11.1389	11.622	13.3273	1
NHLRC2	22.8854	16.3428	16.3364	21.94	1
NID1	13.1387	11.5176	9.40852	9.74789	1
NIPSNAP3B	6.0315	4.63457	4.81028	5.11371	1
NNT	37.1696	32.4666	29.1813	27.49	1
NOC3L	21.3742	16.0831	14.8139	16.8704	1
NOL10	17.9261	16.9889	15.8698	20.1409	1
NOL11	86.6467	62.6102	56.4726	63.9777	1
NOL8	76.1929	53.9813	55.2226	61.2773	1
NOL9	32.9929	25.3131	20.3839	21.3765	1
NOLC1	30.732	23.2667	16.5797	17.4141	1
NR1D2	30.3377	27.2142	20.0851	15.6674	1
NR2C1	16.4689	13.9532	13.015	13.0807	1
NSMAF	92.0734	107.821	114.582	92.0609	1
NSUN6	24.8053	19.3175	18.5054	18.2424	1
NUBP2	27.1541	24.8995	23.7159	30.3494	1
NUCKS1	48.5162	39.5925	31.6992	32.5436	1
NUDT15	16.6669	14.9589	15.3997	19.2949	1
NUDT9	15.4324	15.2864	14.9546	18.718	1
NUFIP1	13.921	10.2187	9.38824	10.6692	1
NUP107	78.5842	50.2001	47.1359	49.2822	1
NUP155	24.4651	22.2544	20.8794	20.1438	1
NUPL2	36.7036	28.9565	30.9026	34.7019	1
NXT1	46.6601	37.0152	36.7309	43.7939	1
OAS3	65.0752	32.3141	38.8067	34.3103	1
OFD1	96.9668	59.4577	57.3016	59.0012	1
OGFRL1	94.3889	83.4389	84.2125	72.1727	1
OPN3	47.4474	42.9144	36.2894	48.4269	1
OSBPL3	19.208	12.4	11.6479	13.4023	1
OSGEPL1	15.4274	10.8134	10.7781	13.9638	1
OXCT1	20.5008	13.223	12.0704	12.6164	1
P2RX5	74.2289	62.1203	44.0797	62.2584	1
PAIP1	27.5176	25.1647	24.7195	30.8546	1
PANX1	16.782	12.8362	12.5944	12.6792	1
PARP12	270.885	152.741	163.741	189.412	1
PARP8	147.32	88.357	130.688	142.929	1
PAWR	9.15241	7.93588	7.46787	10.0059	1
PAX5	26.952	22.0323	16.138	18.2528	1
PAXIP1	44.1412	37.2371	33.8778	29.9358	1
PCDH9	9.97474	9.09366	7.21176	9.49435	1
PCF11	120.9	102.296	108.256	123.858	1
PCM1	79.1409	61.491	56.6274	56.9083	1
PCMTD2	151.935	115.326	87.2695	90.283	1
PCNA	107.854	87.8267	82.4145	96.0359	1
PDE3B	43.7505	34.0042	29.9731	29.5984	1
PDE4B	55.6969	26.1324	27.5244	37.7889	1
PDE8A	16.9605	13.9304	13.5557	14.034	1
PDHX	40.9262	33.3979	30.4231	32.2556	1
PDIA4	50.0137	46.0984	44.3912	59.1447	1
PDIA5	36.1909	22.1243	22.1543	27.7178	1
PDIA6	132.191	102.725	105.7	156.336	1
PDK1	37.7039	30.7752	33.4157	42.8101	1
PDLIM1	233.347	131.084	117.033	176.163	1
PEBP1	142.237	84.7625	68.4777	80.1299	1
PEX12	18.8082	13.6534	13.59	13.9616	1
PEX14	28.0145	19.2092	18.0094	18.9116	1
PEX3	17.2439	10.434	9.31555	10.0395	1
PFKM	17.3812	13.9738	12.784	14.5956	1
PFN2	9.31539	7.73835	7.34564	7.98445	1
PGAP1	9.27479	7.10374	7.15666	7.47734	1
PGM3	12.7274	10.9726	11.3336	14.8215	1
PGRMC2	65.4124	53.9711	50.9399	47.9627	1
PHC1	22.7553	17.1602	14.6577	17.2453	1
PHF1	54.9702	35.5576	32.962	33.5761	1
PHF10	58.0537	41.7334	36.9746	43.977	1
PHF14	15.0285	13.7781	13.8017	17.0938	1
PHGDH	25.7293	26.598	27.5969	34.912	1
PIGG	39.6167	35.0675	35.3832	40.7918	1
PIGL	10.8041	8.82475	7.74431	8.6508	1
PIK3C2A	37.5009	27.011	26.4652	23.444	1
PIK3C2B	29.9353	30.622	21.1441	22.8105	1
PIK3R3	9.73113	7.09437	7.23143	8.04065	1
PIK3R4	23.0299	19.4848	19.4239	18.0779	1
PIM2	190.896	134.056	110.509	130.495	1
PITPNB	160.16	107.376	113.618	130.887	1
PJA1	22.1695	16.1363	14.8946	15.3168	1
PKD2	29.0789	18.686	19.8208	19.4836	1
PKIA	13.2774	11.3875	10.5541	13.2093	1
PKIG	29.9325	20.9695	19.016	28.0872	1
PLA2G12A	20.6072	18.2528	18.4772	24.9826	1
PLS3	7.77177	6.35995	6.48714	7.89345	1
PLXDC1	16.4373	15.2558	12.789	12.9895	1
PMS1	13.7209	10.8116	10.603	10.7117	1
PNN	154.836	128.535	148.246	165.03	1
PNOC	23.0897	15.5492	14.1596	25.4984	1
POP5	41.0636	33.373	30.1935	38.9469	1
POPDC2	8.40468	7.33307	7.56712	8.04957	1
POU2AF1	68.3083	51.8339	39.3025	57.3789	1
PPARD	19.0489	14.7018	14.0977	15.0135	1
PPP1R12B	19.1022	16.2281	16.4853	14.8816	1
PPP1R2	106.484	89.8078	95.2742	85.3859	1
PPP1R8	72.5558	52.2253	53.7957	64.312	1
PPP2R5C	111.52	82.7817	99.0808	102.774	1
PRIM1	23.7904	16.7304	15.8429	18.0015	1
PRKAB2	18.5318	16.0075	15.6356	17.0497	1
PRKACB	41.0285	30.4623	23.0562	30.1078	1
PRKD3	28.0876	26.1552	25.0235	23.4396	1
PRPF3	186.958	148.859	161.465	172.252	1
PSIP1	41.6854	33.785	34.6944	31.2915	1
PSME1	725.159	598.882	614.732	761.748	1
PTDSS1	326.276	211.428	187.246	222.893	1
PTER	40.0061	34.1802	25.7329	22.5444	1
PTGER4	79.6204	66.3673	60.635	47.084	1
PTGS2	73.7545	38.2723	37.6024	24.5136	1
PTK2	19.0638	16.0566	13.9606	17.2087	1
PUM1	257.563	252.496	238.426	201.375	1
QRSL1	19.0328	15.9129	12.2799	13.2342	1
R3HDM2	95.8911	74.7582	70.9135	60.0872	1
RAB23	7.80584	7.28079	7.60739	8.34328	1
RAB30	10.5758	9.28248	8.63224	10.8074	1
RABEP2	17.6167	14.0069	12.2946	16.7966	1
RABGGTB	45.2054	39.617	39.9099	35.5164	1
RAD1	17.9302	15.6658	13.8852	16.6824	1
RAD17	33.8795	29.0911	27.6249	28.3872	1
RAD51AP1	15.2936	9.24298	10.3721	16.023	1
RAD54B	7.99026	6.54315	6.59688	7.96416	1
RALGPS2	17.0851	16.5534	16.3231	20.6599	1
RARRES3	279.457	174.301	204.607	304.657	1
RASGRP1	163.392	69.2074	59.2054	63.3252	1
RASGRP3	20.0192	14.0456	12.9103	13.7902	1
RBBP6	41.8672	31.2968	32.3494	38.5572	1
RBBP7	179.253	103.479	86.679	94.7367	1
RBL1	12.0491	11.0823	10.6533	10.5871	1
RBM15	58.0673	44.2725	45.7275	45.1606	1
RBM19	13.8298	12.4685	11.7407	12.7744	1
RBM3	76.1649	54.8903	50.1743	52.1189	1
RBM4	48.8184	39.3744	36.1876	46.2759	1
RBMX2	22.5409	20.8519	21.0004	24.1385	1
RDH11	70.4363	52.7355	48.394	48.3974	1
REPS1	21.9537	17.4931	15.5613	15.8893	1
REV3L	39.7244	36.6853	34.3544	26.1413	1
RFC3	13.1918	11.1057	10.2533	10.4013	1
RFC5	17.2152	13.8264	13.2973	14.1032	1
RFX5	65.8331	42.0132	37.0631	47.8452	1
RFXAP	13.6423	11.2721	10.8455	12.123	1
RGS1	15.5031	9.23235	9.4863	9.61866	1
RGS13	5.82336	5.00605	5.0934	5.51821	1
RHOBTB3	14.3978	10.8544	10.1701	10.9763	1
RHOF	42.5756	36.5978	28.8703	27.3746	1
RIF1	23.8449	17.9248	19.0049	21.7425	1
RNF103	72.5475	53.1375	58.7561	59.2169	1
RNF44	253.548	189.459	168.811	140.615	1
ROBO1	9.14602	8.92061	7.85656	9.69553	1
RORA	12.4703	11.1582	10.3947	12.4307	1
RPL10	53.201	44.0591	38.7529	39.9771	1
RPL10L	19.6498	16.1376	14.6014	17	1
RPL36A	150.19	258.84	186.796	175.032	1
RPP30	18.2462	15.4116	14.6122	19.8769	1
RPS6KA5	57.6988	29.7033	26.3875	30.234	1
RQCD1	20.9898	18.3345	18.9164	21.4825	1
RRAS2	27.5746	20.8236	18.1251	20.0138	1
RUFY3	19.4875	14.6901	13.4796	17.3212	1
SACS	17.6108	10.6055	9.94042	12.6158	1
SAFB2	83.4383	67.1957	65.1404	59.8692	1
SATB1	197.047	135.382	108.463	117.785	1
SAV1	21.3776	18.1117	17.2453	16.8413	1
SCML1	11.9759	10.8224	9.77814	14.1068	1
SCML2	18.0811	13.686	12.7264	16.0083	1
SCN3A	11.8269	10.8388	8.88889	13.7339	1
SEC23IP	44.6153	35.6304	33.6638	34.6491	1
SEH1L	51.1403	37.0543	31.0044	32.3288	1
SEMA4C	17.653	17.2148	14.1052	14.5625	1
SENP7	26.4481	21.3307	23.1661	28.5328	1
SERINC5	114.099	49.4163	46.0097	61.703	1
SERPINB9	68.9728	44.7589	42.152	44.6414	1
SERPINE2	22.8317	20.4706	20.0637	28.2584	1
SERTAD2	268.682	224.285	197.256	178.68	1
SFMBT1	17.5503	13.2822	12.2942	12.2115	1
SFPQ	87.8165	69.915	65.7206	67.2193	1
SGCB	7.74679	6.74235	6.76729	7.64393	1
SH3YL1	37.9149	23.172	21.3959	22.3889	1
SIDT1	45.0856	24.9356	16.3508	13.858	1
SKIV2L2	73.3549	57.5245	56.0651	65.1326	1
SLAMF1	22.2488	14.5819	13.4644	12.5851	1
SLC12A7	48.6012	34.3305	29.2636	50.8931	1
SLC20A1	414.452	217.022	245.843	224.783	1
SLC23A2	14.7562	12.7221	12.8458	12.9076	1
SLC25A16	21.6874	18.9511	19.3246	23.366	1
SLC25A32	36.8368	25.3429	21.5083	26.4524	1
SLC2A11	12.1958	11.0999	10.4504	14.0102	1
SLC2A5	21.7124	14.6438	15.8864	17.7494	1
SLC2A6	86.6134	56.9057	52.9979	87.1169	1
SLC30A4	8.07281	5.54212	5.53847	7.52833	1
SLC33A1	32.4335	24.6463	25.5697	27.0299	1
SLC35A3	34.3243	26.5027	27.4589	29.5935	1
SLC35D1	20.6763	16.6413	16.0786	19.2034	1
SLC37A1	29.8094	22.3853	21.3216	25.3072	1
SLC5A3	30.3547	20.0268	19.5221	24.0378	1
SLC6A12	12.3324	10.0845	10.3795	12.8441	1
SMURF2	39.7466	25.4646	27.949	33.4759	1
SMYD2	24.3019	21.0967	17.7136	18.4593	1
SND1	130.317	96.3262	79.7013	94.8558	1
SNN	92.5448	72.9775	77.8255	93.539	1
SNRPA1	76.6493	49.2534	41.6333	56.4263	1
SNX24	9.60575	8.40394	8.13777	8.63563	1
SNX5	53.4938	49.7834	42.3926	49.9125	1
SOCS2	23.9291	18.9303	15.852	16.6511	1
SOCS6	9.2746	8.52691	8.14601	9.6092	1
SON	168.129	153.223	147.719	132.262	1
SOS1	46.6071	35.4274	38.6457	50.2259	1
SP140	55.4063	45.3169	48.0508	65.8717	1
SP2	31.4474	30.5087	28.4147	27.1582	1
SPAG1	19.202	14.4071	13.5901	14.0762	1
SPEN	127.346	89.7998	97.1651	84.2333	1
SPON2	39.6938	14.8761	17.3268	21.5928	1
SQLE	25.876	19.5137	19.5842	21.365	1
SSX2IP	13.8209	10.5991	10.6503	13.089	1
STAMBPL1	28.0367	21.0366	20.5844	26.2039	1
STARD7	162.452	130.725	115.837	146.338	1
STAT1	474.286	241.829	288.132	328.585	1
STAT4	77.6974	40.3082	32.288	28.291	1
STIL	18.2177	18.301	18.1277	25.959	1
SUCLG2	48.2853	40.3889	35.2544	33.6441	1
SUPT7L	19.5749	16.9851	18.4093	20.6379	1
SUV39H2	10.5601	9.32903	8.80989	10.3306	1
SYNCRIP	80.4216	66.6627	55.5191	60.5955	1
SYNE2	32.0648	21.5008	20.7147	19.9107	1
SYNJ2BP	36.5057	27.2468	22.8385	26.3634	1
TAF11	39.6141	36.2693	35.5618	33.4821	1
TAP2	33.0689	21.0129	24.4971	30.5659	1
TAS2R14	8.03989	6.13997	6.4972	8.1491	1
TBC1D4	48.0058	29.9706	24.3872	27.3778	1
TBX21	39.0247	25.4498	24.7135	25.2879	1
TCEA1	72.0437	77.5774	63.8198	80.2681	1
TCERG1	84.3818	48.3798	41.1455	48.8758	1
TCF12	33.4082	27.931	27.0828	31.4239	1
TCF4	73.7294	44.7265	40.3349	57.8244	1
TCL1A	87.2042	64.7004	31.9343	49.5252	1
TDRD3	12.8335	10.1248	9.1723	9.58044	1
THUMPD1	89.9957	68.1164	64.3486	63.3393	1
TIA1	97.3292	80.8996	88.9663	125.267	1
TIMM9	23.9501	19.7556	17.081	18.0434	1
TJP2	26.1165	20.2501	19.1626	20.9071	1
TMEM19	17.1418	12.9368	12.4738	14.4595	1
TMF1	74.3758	57.9131	65.3175	74.9717	1
TMPO	28.8906	22.9233	21.4968	23.7861	1
TNFRSF17	18.4541	12.7962	15.3574	28.8455	1
TNFSF4	30.0421	21.2226	21.0434	19.9249	1
TNKS	15.1715	11.1553	10.7303	12.3787	1
TOMM70A	66.3843	53.5067	47.475	47.8953	1
TOP2B	347.652	241.21	249.59	239.288	1
TOP3B	19.9046	16.7442	16.9547	19.8278	1
TOPBP1	149.443	104.025	117.523	110.622	1
TPD52	20.6654	14.2156	11.8126	14.8013	1
TRADD	56.6513	43.2808	44.3019	45.3837	1
TRAF3	28.104	20.0665	20.6989	26.0926	1
TRAF5	26.4158	18.503	13.9407	19.8989	1
TRAK1	42.8523	39.3548	39.4375	44.8328	1
TRIM24	30.6683	25.1346	23.6504	23.733	1
TRIM37	21.148	18.103	19.8265	22.0601	1
TSC22D1	73.0427	56.1311	50.0574	65.2527	1
TSC22D2	28.5208	28.6332	27.1358	25.3732	1
TSPAN13	38.6603	22.7185	17.152	26.8823	1
TSPYL4	39.2202	28.4379	29.0354	32.2078	1
TTC19	70.0103	54.8278	46.8991	49.0294	1
TTC3	62.9337	46.7496	35.8842	33.47	1
TTF2	20.2356	15.8135	15.2885	15.3787	1
TWSG1	21.928	16.0151	16.0327	18.518	1
UBA2	136.283	90.7209	82.7299	97.6956	1
UBAP2	45.6262	35.338	29.2052	30.1233	1
UBASH3A	21.2721	17.9101	12.1472	13.4611	1
UBE2E3	146.619	117.873	96.3482	127.917	1
UBE2I	50.761	40.9041	38.4269	38.2184	1
UBP1	223.753	174.256	150.2	145.765	1
UCK2	15.7168	13.943	14.3751	17.8318	1
UFM1	74.9043	63.0141	62.9358	59.5774	1
UGT8	8.15334	6.3202	6.10173	6.61563	1
UMPS	12.9225	10.9809	10.6502	12.527	1
UNG	28.0293	16.2066	13.3991	16.8947	1
USP9Y	5.23078	8.03099	9.12905	12.3866	1
USPL1	33.5298	23.7133	24.1831	30.4668	1
UTP20	9.46865	10.3231	8.74195	8.56882	1
UTRN	30.0564	22.2672	20.6337	24.7773	1
UXS1	79.9429	55.0499	49.0305	63.7353	1
VAMP1	33.2372	29.0996	33.9098	38.3785	1
VANGL1	8.25451	7.65738	7.36696	9.07847	1
VEGFB	12.6037	15.7385	14.7985	16.3512	1
VEZT	16.478	12.6152	13.4139	15.7062	1
VILL	20.6129	15.8836	17.5825	20.7539	1
VPS13A	18.6586	13.888	13.0212	14.9253	1
VPS13C	50.1944	38.6752	34.699	35.8151	1
WBP11	74.1367	55.9288	42.6994	43.1975	1
WDHD1	8.7355	8.18399	8.13056	9.0956	1
WDR3	18.3079	13.6548	11.2418	13.7477	1
WDR33	19.3787	17.1801	16.9583	19.3684	1
WDR7	24.0171	21.6477	20.8537	19.9179	1
WDR76	14.1701	10.9329	11.3604	11.8803	1
WHSC1	12.9999	11.408	10.6011	11.1965	1
WRNIP1	25.2446	25.0199	24.4766	27.9964	1
XBP1	258.272	203.496	201.057	248.287	1
XCL1	11.7195	6.36576	6.59996	10.3779	1
XPA	18.2536	15.1218	15.0612	17.9598	1
XYLT1	30.5627	22.7566	18.9294	20.5222	1
YEATS4	39.6394	29.3814	29.5773	28.9396	1
YTHDF2	230.359	202.888	186.006	185.639	1
ZAP70	54.1218	34.6539	25.1945	31.1113	1
ZBTB10	9.94178	7.52167	6.62578	8.37244	1
ZBTB33	44.8868	33.4448	35.8432	39.7236	1
ZBTB5	18.5371	12.802	10.9735	12.4065	1
ZCCHC2	46.527	33.1532	33.6037	26.9396	1
ZMYM1	19.3858	14.1765	15.1057	17.0394	1
ZMYM4	45.6768	32.7209	30.8661	30.9407	1
ZNF133	16.6734	14.2738	14.0499	15.6188	1
ZNF14	32.8726	23.3795	24.552	37.5879	1
ZNF140	19.2685	14.8505	15.7735	18.2762	1
ZNF141	9.24805	8.72058	8.14898	9.96371	1
ZNF146	56.5368	45.4123	40.0032	39.9198	1
ZNF16	11.205	10.4561	9.90293	11.0785	1
ZNF175	19.9995	13.8469	13.1642	14.0608	1
ZNF180	13.3854	11.6954	11.7162	16.9921	1
ZNF184	17.4519	13.627	14.8116	16.5088	1
ZNF202	13.0465	11.473	10.476	10.7554	1
ZNF223	13.6166	12.4379	12.3039	16.9907	1
ZNF225	11.0323	9.31333	9.35793	10.9222	1
ZNF226	11.68	11.307	11.3274	12.7806	1
ZNF253	13.7118	10.2605	10.16	12.415	1
ZNF268	13.6331	11.7313	11.4515	15.1335	1
ZNF274	57.7238	42.6317	44.1507	39.9844	1
ZNF302	21.6526	16.3102	15.2362	20.2031	1
ZNF304	17.8609	12.9215	11.497	12.8817	1
ZNF41	8.62166	7.58711	7.37743	7.58882	1
ZNF43	20.0342	14.0648	13.4405	17.6615	1
ZNF432	17.8214	14.2065	15.3223	17.9845	1
ZNF451	76.0078	57.7058	54.636	60.9473	1
ZNF507	12.3082	9.59387	10.0628	10.485	1
ZNF571	6.96967	6.24098	6.38579	8.82577	1
ZNF606	12.4532	10.7925	11.3549	12.2887	1
ZNF623	24.0286	17.2667	16.589	13.8003	1
ZNF665	11.043	8.75177	8.55388	9.10184	1
ZNF667	7.95409	7.42635	6.70622	8.10446	1
ZNF682	9.84863	7.61801	7.44558	9.46088	1
ZNF695	6.85742	5.6859	6.06838	6.07408	1
ZNF706	59.1852	44.2752	42.7463	55.552	1
ZNF8	12.0371	10.6102	10.311	11.7663	1
ZNF83	55.0268	35.7639	32.4279	40.3013	1
ZNF85	8.27807	7.45167	7.27909	8.4798	1
ABAT	33.0104	36.0283	41.7008	33.9583	2
ABCC2	9.34576	10.8166	12.8586	13.0873	2
ABHD2	83.9976	84.0329	91.7559	58.6685	2
ABHD5	97.6702	118.254	137.899	106.762	2
ABL2	10.065	11.5055	12.6016	11.1541	2
ABR	57.886	65.6724	65.1058	57.6458	2
ACAA1	148.869	200.257	256.725	264.531	2
ACADVL	144.497	185.159	183.434	190.368	2
ACLY	154.122	156.255	142.973	113.45	2
ACOX1	41.1932	47.0493	49.8622	40.011	2
ACP6	21.0831	31.7055	35.7984	33.4151	2
ACPP	45.8587	53.0961	66.5267	42.6029	2
ACSL1	1942.1	2350.9	3115	3072.08	2
ACSL4	63.0567	89.4702	112.903	103.24	2
ACTB	5734.66	7671.17	7575.45	6944.65	2
ACTN1	663.761	789.528	792.377	672.939	2
ACTN4	271.355	276.519	240.507	172.325	2
ACTR1A	143.043	212.056	230.124	221.228	2
ACTR2	578.526	656.401	717.879	631.989	2
ACVR1B	20.4043	27.1149	29.3379	27.6999	2
ADAM10	109.88	141.674	161.068	137.726	2
ADAM17	59.0322	107.458	158.637	114.926	2
ADAM9	46.531	62.6335	86.0879	77.0452	2
ADAMTS2	9.62041	13.2802	15.4542	13.315	2
ADAMTS3	8.62589	20.7992	16.7927	10.7703	2
ADD1	176.152	227.714	213.714	193.591	2
ADD3	460.567	588.038	633.35	579.384	2
ADORA3	17.7087	22.017	23.9426	18.2844	2
ADRBK1	28.6462	35.2262	35.6645	29.657	2
ADSS	78.6153	75.5283	77.7728	60.6807	2
AGPAT1	34.9053	42.2322	43.1837	42.627	2
AGPAT2	45.3699	53.9761	62.4656	62.9282	2
AIF1	206.401	320.588	318.947	267.712	2
ALDH3B1	59.9552	76.5843	79.5153	60.688	2
ALOX5	217.065	329.409	380.881	285.805	2
ALOX5AP	3285.78	4597.63	5882.93	5404.46	2
ALPL	427.315	1703.77	1997.71	1094.23	2
AMPD3	40.4461	48.5282	55.7328	50.9911	2
AMPH	7.3073	10.6347	11.8676	10.7454	2
ANKS1A	154.377	140.796	163.804	226.503	2
ANPEP	141.066	183.739	188.909	151.899	2
ANXA11	253.893	281.7	311.814	299.038	2
ANXA5	577.534	734.068	771.331	757.248	2
ANXA7	180.851	228.163	205.856	165.321	2
AOAH	225.218	258.102	321.792	295.654	2
AP3B2	11.7963	17.3994	23.6971	24.474	2
AP3S2	46.6375	59.3943	74.3791	65.2359	2
APAF1	67.4822	69.3054	82.0251	78.6467	2
APBB1IP	338.581	463.689	515.393	461.401	2
APC	23.9027	26.1857	31.9173	27.5514	2
APH1A	80.7549	83.9882	86.3455	73.5642	2
APH1B	80.0152	117.55	145.341	131.747	2
APLP2	183.92	268.997	315.592	226.349	2
AQP9	2271.6	2980.85	3616.67	3706.46	2
ARF5	138.781	188.105	206.139	177.295	2
ARG1	74.5704	210.941	243.728	235.885	2
ARHGAP19	97.8968	96.0836	109.648	89.9813	2
ARHGAP24	19.2409	25.5033	24.2793	29.4472	2
ARHGAP25	125.056	132.363	140.024	97.1131	2
ARHGAP26	59.9854	69.7899	82.4181	69.5664	2
ARHGDIB	2333.35	3562.27	3676.39	3422.57	2
ARHGEF2	207.648	217.267	231.448	206.74	2
ARID3B	58.2092	71.0233	76.1106	63.6118	2
ARL3	17.6018	23.8338	26.9717	22.7423	2
ARMC7	28.8472	39.8257	45.8346	37.9135	2
ARNT	26.695	30.9944	33.9219	30.3693	2
ARPC2	850.251	1127.96	1320.06	1122.18	2
ARPC4	215.998	269.883	308.23	283.324	2
ARPC5	734.265	1161.71	1321.78	1161.71	2
ARRB2	353.059	410.297	457.91	467.474	2
ARSA	23.4419	21.3333	22.7243	26.7477	2
ASAH1	157.124	192.489	238.041	197.672	2
ASB8	122.786	150.341	158.18	147.972	2
ASGR2	70.0901	129.692	128.566	89.0919	2
ASL	32.4878	41.397	41.881	37.2447	2
ASPH	19.3208	41.7744	56.0341	38.6906	2
ASXL2	163.058	155.81	167.137	134.977	2
ATF7IP	34.0811	42.9672	46.7835	45.1076	2
ATG10	17.6279	22.8904	22.8111	25.0722	2
ATG4B	31.9156	36.8228	36.4872	36.4121	2
ATG7	72.0922	90.4895	103.976	96.8457	2
ATP2B4	90.1241	111.426	113.035	102.292	2
ATP6AP2	267.904	277.966	270.967	239.52	2
ATP6V0A1	55.2358	61.0893	61.3148	72.27	2
ATP6V0B	786.598	927.74	1059.53	989.408	2
ATP6V1A	350.836	417.572	412.952	275.371	2
ATP6V1B2	1401.88	1490.52	1513.65	1299.93	2
ATP6V1G2	7.63689	9.11655	9.74191	8.94815	2
ATP8B4	63.3884	83.7723	124.274	98.8713	2
ATXN1	95.6107	132.525	158.225	105.291	2
B3GALT4	88.925	116.711	125.042	128.795	2
BAD	15.2191	17.8645	20.4098	19.5662	2
BAG4	27.8207	41.2113	43.0418	39.4956	2
BASP1	3278.27	4261.99	4495.98	4513.69	2
BAX	43.0349	50.348	52.263	38.8683	2
BAZ2A	30.6423	37.8991	37.212	33.9748	2
BAZ2B	71.1001	65.8906	76.0853	61.857	2
BBS1	19.7504	19.1406	20.2155	18.1915	2
BCAS3	16.8013	20.1178	19.2534	16.9367	2
BCKDHA	55.6682	77.3603	72.4836	54.2693	2
BCKDK	113.487	142.044	159.972	144.228	2
BCL6	573.093	830.01	1172.68	1218.44	2
BECN1	113.625	140.659	131.848	119.62	2
BMX	41.3472	81.8949	119.8	79.3302	2
BPI	115.342	843.686	898.547	249.938	2
BRAP	32.7555	41.7232	44.4312	40.0048	2
BRE	57.959	68.2971	71.5707	73.0566	2
BRMS1	69.563	93.6824	95.3057	99.4584	2
BSCL2	52.2086	60.3876	64.2578	74.5391	2
BST1	229.493	385.363	501.356	491.585	2
BTD	14.3248	15.9058	15.604	14.6281	2
C14orf93	34.4627	41.5279	43.517	45.4394	2
C1orf109	19.8296	16.5738	13.6519	15.7275	2
C1orf21	9.63451	8.59199	9.10324	7.59201	2
C1orf35	23.6097	27.9207	26.6958	23.2461	2
C1R	9.23336	10.3779	10.604	10.1955	2
C3AR1	279.571	646.68	856.814	552.822	2
C5AR1	829.105	1109.89	1031.64	601.949	2
C6orf47	31.0974	35.0755	41.0644	35.526	2
C9orf16	55.1309	53.9039	56.3623	76.3725	2
CA4	169.623	591.153	728.562	372.222	2
CAB39	536.652	675.271	785.737	829.951	2
CALM2	596.603	819.031	891.249	782.891	2
CALML4	27.5617	34.6001	37.4049	34.0709	2
CAMK2G	59.4964	74.0663	77.466	55.6757	2
CAMKK2	55.9572	84.6546	96.6621	85.3161	2
CAMP	103.993	262.825	386.106	233.698	2
CAMTA2	26.4945	31.8857	34.8855	31.7764	2
CANT1	155.156	156.373	164.483	150.095	2
CAP1	3457.84	4414.74	5339.12	5454.4	2
CAPG	190.11	332.095	400.762	347.823	2
CAPN1	126.28	98.4191	101.688	116.177	2
CAPN3	31.8762	44.6909	46.8119	37.0725	2
CAPNS1	614.365	714.836	645.43	587.33	2
CAPZA2	404.369	590.367	768.459	611.415	2
CAPZB	336.577	415.012	406.667	372.658	2
CARS	59.6783	62.7522	71.4514	70.1362	2
CASC3	345.391	451.423	470.534	370.379	2
CASP8	54.8303	62.0129	75.551	65.7976	2
CASP9	30.8155	34.9174	37.3069	40.5189	2
CAT	327.633	425.047	477.977	345.602	2
CBL	57.2614	65.2026	74.223	67.8934	2
CCDC28A	169.917	204.987	239.129	222.695	2
CCDC47	45.7357	45.3189	49.4174	37.5219	2
CCDC69	102.875	129.343	134.155	123.529	2
CCHCR1	13.267	14.9509	15.5579	14.1142	2
CCNA1	9.3983	25.0836	42.5335	34.1715	2
CCND3	615.169	592.506	665.5	763.814	2
CCPG1	164.732	228.474	288.708	232.183	2
CCR1	363.056	529.637	512.854	396.713	2
CD14	1371.63	1896.94	1891.83	1435.85	2
CD151	32.8919	47.9215	60.3039	55.3015	2
CD163	91.1579	244.453	233.721	211.166	2
CD177	110.672	176428	109290	3147.99	2
CD2BP2	105.477	131.562	148.601	153.983	2
CD302	285.01	329.361	363.085	239.184	2
CD59	56.388	157.703	208.841	212.816	2
CD63	866.514	1247.61	1603.5	1552.73	2
CD68	92.1888	128.875	118.952	97.9386	2
CD9	71.9077	60.201	58.9163	54.6883	2
CDA	443.814	712.176	743.243	605.846	2
CDC37	269.439	367.44	405.511	379.255	2
CDC42	68.7654	89.053	94.3182	88.6511	2
CDC42EP2	43.1977	36.4479	34.6055	31.5859	2
CDC42EP3	162.052	331.664	409.716	273.503	2
CDK5	27.6049	44.5504	45.9141	44.2619	2
CDK9	48.2389	53.3642	56.4683	51.7525	2
CDKN2D	55.8126	106.985	112.255	94.9179	2
CDV3	91.4553	112.946	110.558	106.324	2
CEACAM1	125.046	609.74	652.363	618.795	2
CEACAM4	60.2445	87.5525	95.8296	90.4563	2
CEACAM6	43.4464	144.82	149.816	42.2101	2
CEBPA	116.244	309.287	319.108	198.647	2
CEBPD	555.465	898.73	1162.53	896.908	2
CEBPE	38.4187	49.4486	55.971	34.174	2
CEP170	57.9019	78.0104	92.5046	73.0826	2
CEP350	156.925	157.111	146.84	124.927	2
CES2	49.8757	52.2447	49.9086	44.4599	2
CETP	8.45357	11.7008	12.398	14.5893	2
CFLAR	391.809	527.508	711.344	604.316	2
CHFR	196.845	192.205	220.391	225.54	2
CHMP1B	135.251	166.541	197.064	187.959	2
CHMP2A	634.916	735.552	748.268	674.392	2
CHMP6	30.8103	39.7338	36.8053	31.7015	2
CHPT1	214.882	391.267	650.366	460.911	2
CIDEB	82.0011	114.344	126.376	113.741	2
CINP	13.6365	17.527	18.5992	17.5796	2
CKAP4	278.984	419.975	524.888	550.983	2
CLEC3B	14.5075	23.7962	26.1666	19.9599	2
CLEC4A	222.944	364.815	463.368	357.997	2
CLEC7A	90.7312	120.167	115.576	74.9545	2
CLK3	126.705	144.367	158.157	172.244	2
CLTB	42.7453	49.9042	52.0881	50.5498	2
CLTC	68.6345	86.1498	88.1928	85.2665	2
CLU	53.1947	73.4018	87.9117	67.5781	2
CNN2	349.533	371.709	428.435	488.224	2
COASY	84.2015	86.2984	93.8758	102.02	2
COCH	22.0626	18.5544	17.9759	16.5168	2
COL17A1	15.8395	11.4919	12.7407	21.4662	2
COL4A3BP	136.641	222.935	285.105	232.433	2
COL9A3	17.9453	22.3434	29.1636	21.988	2
COPA	104.875	142.309	147.832	152.238	2
COPB2	106.33	145.471	183.797	189.349	2
COPE	106.14	126.303	131.621	139.617	2
COPS7A	56.4751	76.7054	78.2106	78.1663	2
COQ7	12.0951	13.0013	14.7046	11.777	2
CORO1A	1794.75	2002.39	1986.39	1441.53	2
CORO2A	23.2568	35.0194	45.5972	35.3264	2
CORO7	102.41	98.231	92.4236	72.621	2
COTL1	697.586	841.458	873.246	666.272	2
COX15	50.7138	55.0188	61.7451	70.3275	2
CPD	185.296	224.553	265.895	203.075	2
CPT1A	19.6191	19.3924	19.9233	22.1664	2
CR1	101.586	164.234	209.627	209.419	2
CRADD	26.4694	33.5926	35.9905	38.9569	2
CREB3L2	79.4327	71.3326	72.3798	65.1815	2
CREB5	228.143	312.637	395.295	328.688	2
CREBBP	73.1275	85.391	80.3937	64.7663	2
CRISP3	24.2357	69.5902	82.0621	50.4161	2
CRISPLD2	173.619	204.19	208.427	170.003	2
CSF2RA	120.815	235.101	299.467	215.506	2
CSF3R	1437.45	1883.51	2220.25	2184.08	2
CSK	649.668	657.206	689.204	589.105	2
CST7	1136.34	1848.71	2789.49	1943.67	2
CTBP2	79.7222	92.6511	103.758	94.9876	2
CTBS	302.462	304.448	360.035	267.063	2
CTDSP1	230.312	259.789	294.017	243.018	2
CTDSP2	193.94	231.534	221.068	189.389	2
CTNNA1	89.0265	113.805	106.27	102.262	2
CTNNB1	79.1791	88.0983	98.6033	88.3508	2
CTRC	10.5526	12.6701	13.3839	12.1161	2
CTSC	252.111	281.076	339.374	326.007	2
CTSD	192.988	389.762	459.425	402.126	2
CTSK	13.5423	16.3734	21.9576	21.0262	2
CTSS	859.51	914.823	989.837	720.71	2
CWF19L1	42.1752	56.2869	66.0917	64.2391	2
CYB5R1	92.3262	158.833	165.261	141.485	2
CYB5R4	277.434	341.439	445.403	380.364	2
CYP1B1	108.887	345.972	395.55	351.355	2
CYP4F2	16.0098	17.0038	20.6989	15.7739	2
CYP4F3	305.67	203.795	231.63	150.262	2
DAAM2	30.595	145.423	103.416	66.9484	2
DACH1	22.6749	61.3113	89.7629	56.6567	2
DAPK2	32.4629	38.7336	48.5764	34.4664	2
DAZAP2	945.882	878.525	850.667	729.876	2
DCTN2	92.3832	114.066	120.036	119.07	2
DCTN3	142.442	190.179	190.948	189.818	2
DCTN4	50.9473	76.9721	77.9384	72.6685	2
DDAH2	37.7729	137.571	245.207	154.269	2
DDX3X	140.657	139.554	140.268	121.261	2
DDX42	57.8726	67.8197	62.4846	52.5579	2
DEDD	56.9577	72.4466	80.0169	70.3629	2
DEF6	153.683	187.073	211.38	173.498	2
DENND3	262.784	249.754	320.581	230.539	2
DHRS1	96.4918	134.447	145.063	121.377	2
DHRS7	90.075	116.131	139.204	113.061	2
DHRS7B	50.657	61.6772	74.3702	68.9196	2
DHX16	107.458	128.081	142.259	132.991	2
DHX34	25.8374	30.2033	33.9236	32.6821	2
DHX38	33.1374	32.1317	29.4967	26.8159	2
DHX8	53.0413	51.0745	51.1268	47.4833	2
DIAPH1	164.531	188.897	168.981	126.367	2
DISC1	12.1532	11.9831	12.2009	14.1611	2
DLGAP4	19.6146	22.3139	24.791	22.6427	2
DNAJB12	30.6462	37.2442	37.1891	35.9475	2
DNAJB6	157.347	231.285	259.598	210.811	2
DNAJC4	23.1201	33.803	36.7406	33.737	2
DNASE1L1	83.2341	134.771	160.111	137.224	2
DOCK2	310.361	358.526	381.559	270.948	2
DOCK5	44.8101	40.9331	45.2383	51.667	2
DOK3	82.0897	91.2725	116.8	141.96	2
DRAP1	195.909	235.549	234.312	200.51	2
DRD4	7.3783	9.2409	9.90726	9.27634	2
DSC2	50.393	127.294	90.6918	74.4353	2
DTX2	25.5016	29.2833	31.7073	36.0718	2
DYNC1LI1	101.811	134.399	143.031	117.332	2
DYNLRB1	164.131	212.753	207.872	211.917	2
DYSF	973.069	1482.31	1795.15	2072.6	2
E2F3	157.663	207.043	238.143	194.205	2
ECHDC3	45.2508	57.1107	66.7538	100.281	2
EFCAB2	10.3064	15.8425	20.1257	14.2869	2
EFEMP2	16.5983	21.4866	25.6221	23.8942	2
EFHD2	705.217	988.025	1110.38	851.377	2
EGLN1	105.091	121.816	146.152	138.903	2
EHD1	263.952	398.108	448.602	407.367	2
EIF4G2	166.003	185.877	182.254	162.446	2
ELL	30.2629	31.8179	35.3162	35.0943	2
ELOVL1	105.926	123.429	138.331	109.626	2
ELOVL5	185.179	161.309	171.306	144.729	2
EMILIN2	64.3811	183.439	210.994	172.36	2
ENTPD1	108.872	146.777	199.611	185.538	2
EP300	219.302	236.464	238.312	187.455	2
ERF	27.5252	30.5428	29.9248	24.6885	2
ERICH1	38.2193	44.8127	51.2729	55.7312	2
ETFB	64.8004	107.049	110.203	113.756	2
ETS2	120.5	170.516	210.237	214.932	2
EVI2B	1389.81	1556.12	1850.88	1462.88	2
EWSR1	97.3741	105.721	107.017	93.8193	2
EXOC7	43.5724	51.8176	56.8957	59.2269	2
EXOSC4	47.9516	178.392	278.152	191.344	2
EXT1	32.2209	43.4864	44.5868	42.6161	2
EXTL3	24.8282	25.0388	27.3699	30.2326	2
F11R	75.8253	82.6264	83.7635	64.956	2
F12	18.1477	17.2753	17.8402	22.3284	2
F2RL1	41.7815	40.1755	46.6639	32.5517	2
F5	114.56	132.888	208.305	214.305	2
F8	11.646	15.7736	18.5719	12.4685	2
FADD	111.699	159.279	196.909	156.488	2
FAM105A	39.5841	60.2064	89.3497	78.1474	2
FAM53C	374.892	514.336	588.659	497.66	2
FAM63A	122.978	167.935	212.682	169.012	2
FBXL4	27.0529	40.5734	41.0079	37.4808	2
FBXO38	66.4201	75.1594	90.1937	97.1146	2
FBXO9	66.9965	116.241	140.642	97.7442	2
FBXW2	60.233	69.7815	91.2943	79.0813	2
FCAR	51.4629	90.5824	140.172	106.433	2
FCER1G	1900.06	4523.84	6256.65	6728.59	2
FCGR2A	293.098	364.267	422.766	354.641	2
FCGRT	328.633	417.938	426.217	275.56	2
FCHO1	31.3201	39.1147	38.9376	28.6168	2
FCHSD2	77.0161	69.8589	76.0824	66.0843	2
FES	238.927	236.076	303.564	428.685	2
FFAR3	15.8453	22.2132	29.3971	33.5188	2
FGF13	12.0636	38.1367	71.2315	23.2675	2
FGR	1073.75	1322.15	1521.74	1411.01	2
FHL3	39.6936	44.4784	43.4051	28.8382	2
FHOD1	51.7032	56.4775	66.5081	55.8002	2
FIBP	142.203	176.823	174.964	194.095	2
FKBP1A	237.223	349.882	335.674	366.916	2
FKBP5	264.583	610.043	683.947	406.456	2
FKBP9	10.1839	13.0065	14.7361	13.0559	2
FKBPL	11.2012	13.9961	13.363	12.7755	2
FLI1	103.974	98.94	96.7562	73.135	2
FLOT1	267.517	438.413	565.993	495.373	2
FLOT2	538.628	1694.04	1997.21	1632.97	2
FMNL1	176.838	188.928	204.133	168.187	2
FNTB	25.704	26.8011	26.779	23.7412	2
FOLR3	223.488	947.872	993.713	522.076	2
FOS	179.602	166.872	194.168	123.065	2
FRAT1	212.398	286.152	327.427	283.648	2
FRAT2	806.719	1210.18	1442.12	987.295	2
FTH1	1021.55	1226.72	1290.39	1246.62	2
FUT7	37.5096	52.1477	64.6874	49.8429	2
FXR2	33.8594	46.8034	43.7319	39.2685	2
FYB	452.526	622.449	714.972	740.876	2
G6PD	228.863	219.9	223.261	189.598	2
GADD45A	97.3878	591.865	900.401	639.847	2
GALK1	32.9039	41.2594	44.5348	48.1683	2
GALNS	46.0079	42.4131	51.4294	56.8333	2
GALNT14	21.7515	39.5654	46.9828	43.1206	2
GALNT2	48.7787	93.3096	112.769	91.6097	2
GAS7	67.6133	167.688	198.171	108.543	2
GATAD2A	132.121	142.8	139.796	126.051	2
GCLM	75.2839	181.881	188	125.386	2
GFOD1	74.0639	53.365	59.0719	57.308	2
GIT2	57.5626	72.8965	86.2558	84.1008	2
GLB1	147.947	155.975	150.161	124.055	2
GLTP	146.172	229.448	293.119	234.723	2
GM2A	38.2059	61.0189	61.3448	69.0551	2
GMEB2	44.9813	42.357	44.1484	39.7346	2
GMIP	139.046	154.186	168.84	146.107	2
GMPR2	122.738	158.866	212.455	179.245	2
GNA15	79.8025	99.0849	107.363	117.241	2
GNAI2	722.469	845.369	793.101	690.529	2
GNAQ	124.437	195.036	219.045	165.538	2
GNAT2	7.06703	8.46523	8.59778	7.19874	2
GNB2	446.469	566.083	590.653	573.884	2
GNG5	649.468	883.492	1006.18	924.625	2
GNS	394.961	584.069	700.501	643.933	2
GOLGA1	31.7274	35.8256	48.3712	48.797	2
GOLGA7	213.215	257.918	299.622	279.429	2
GOLPH3	415.84	439.01	435.639	371.189	2
GPD2	20.6646	20.8047	22.4577	19.2119	2
GPR1	9.11594	10.1262	10.9517	10.1123	2
GPR107	14.2352	14.0594	16.0643	15.2796	2
GPR132	27.1033	27.3654	31.5124	33.0523	2
GPR27	59.5889	64.8524	68.9807	73.0667	2
GPS2	138.18	166.533	160.563	155.465	2
GPSM3	409.956	609.324	629.801	554.268	2
GRB10	34.9236	154.059	197.619	75.6101	2
GRB2	452.632	553.558	597.083	576.694	2
GRK6	202.169	289.024	316.054	326.884	2
GRN	877.564	1027.83	1286.79	1158.32	2
GSR	76.068	143.632	177.779	142.401	2
GTDC1	22.7893	26.2909	30.5998	29.9083	2
H2AFY	145.338	186.151	203.235	199.68	2
H3F3B	841.295	926.999	1053.95	836.299	2
H6PD	20.0283	20.4258	23.0943	24.1101	2
HADHA	162.984	199.802	189.007	177.673	2
HCFC1R1	30.0829	48.7923	53.1739	53.871	2
HCLS1	1567.78	1857.1	2006.92	1679.14	2
HDAC4	79.4877	135.137	175.152	142.728	2
HERC3	35.7296	34.2262	38.4174	40.1218	2
HEXB	385.863	488.414	556.733	435.955	2
HEXIM1	43.182	51.8566	51.8489	47.1729	2
HGS	135.877	176.49	185.163	182.903	2
HIP1	55.1932	66.8128	72.9739	62.1557	2
HIPK1	63.9825	98.7088	94.734	81.7977	2
HIST1H2AM	11.8058	16.3964	19.2332	19.6775	2
HIST1H2BC	89.2253	104.415	134.574	112.724	2
HIST1H2BD	104.201	195.388	262.366	203.603	2
HIST1H2BE	36.4333	50.3715	65.29	54.6971	2
HIST1H2BF	25.4717	63.707	94.312	53.0126	2
[truncated: 2,616 more rows]

## Sheet: Table E
Ingenuity Canonical Pathways	-log(p-value)	Adult_Children z-score	Adult_Infant z-score	Infant_Children z-score	Neonate_Adult z-score	Neonate_Children z-score	Neonate_Infant z-score
iNOS Signaling	8.81	0.192	1.732	-5.196	-2.117	-2.887	-2.502
Type I Diabetes Mellitus Signaling	6.48	0.949	1.897	-4.743	-1.581	-1.581	-1.265
Role of Pattern Recognition Receptors in Recognition of Bacteria and Viruses	6.73	-1.286	0.143	-3.571	-0.714	0.143	0.429
Actin Cytoskeleton Signaling	6.71	-1.709	-0.57	-3.305	-1.481	-1.709	-1.937
Cytotoxic T Lymphocyte-mediated Apoptosis of Target Cells	5.04	0.471	0.943	-3.3	-0.943	-0.943	-0.471
Interferon Signaling	5.04	0.655	1.091	-3.273	-0.218	-1.964	-1.964
Toll-like Receptor Signaling	2.76	0	1.225	-3.266	-3.266	-2.858	-2.041
Acute Phase Response Signaling	5.63	0.13	1.172	-3.255	-2.994	-1.692	-1.172
JAK/Stat Signaling	14.1	-1.236	-1.236	-3.159	0.412	-0.412	-0.412
Neurotrophin/TRK Signaling	6.76	-1.48	-0.164	-3.124	-0.493	-1.151	-0.822
TREM1 Signaling	5.28	-1.715	-0.686	-3.087	-2.401	-2.401	-2.058
Cardiac Hypertrophy Signaling	12.3	-2.449	-1.837	-3.062	-0.408	-1.429	-0.816
AMPK Signaling	7.67	0.254	1.27	-3.048	-2.032	-1.016	-1.27
IL-1 Signaling	7.07	0.16	1.121	-3.042	-1.761	-2.082	-1.121
IL-6 Signaling	8.22	-0.13	0.13	-2.994	-2.213	-0.651	-0.13
HMGB1 Signaling	5.92	-0.272	0.272	-2.994	-1.089	-0.272	0
IL-17A Signaling in Airway Cells	8.25	-0.649	-0.324	-2.92	-0.973	-0.649	-0.973
Tec Kinase Signaling	16.2	-3.628	-2.458	-2.828	0.819	-0.117	-0.585
Signaling by Rho Family GTPases	5.69	-2.425	-1.501	-2.79	-1.501	-1.27	-1.501
LPS-stimulated MAPK Signaling	9.19	-1.021	0.146	-2.771	-1.021	-0.146	0.438
Dendritic Cell Maturation	9.25	-1.254	-0.57	-2.753	-0.114	-0.342	-0.114
Renin-Angiotensin Signaling	13	-2	-1	-2.75	-0.75	-1.25	-1.25
Fcγ Receptor-mediated Phagocytosis in Macrophages and Monocytes	8.82	-1.857	-1	-2.714	-1.571	-2.429	-2.429
MIF Regulation of Innate Immunity	3.38	0	0.447	-2.683	-1.789	0	0
Hypoxia Signaling in the Cardiovascular System	4.52	0	1.604	-2.673	-0.535	-0.535	-1.069
Role of RIG1-like Receptors in Antiviral Innate Immunity	3.9	2.668	2.183	-2.668	-0.728	0.243	0.728
Renal Cell Carcinoma Signaling	9.62	-0.667	0.333	-2.667	-1	-0.333	0.333
p38 MAPK Signaling	3.57	-1.093	0.156	-2.655	-1.718	-2.655	-1.718
IL-8 Signaling	17.7	-1.633	-0.408	-2.654	-0.816	-1.633	-0.612
Gα12/13 Signaling	8.2	0.391	0.651	-2.626	-1.172	-0.651	-0.13
GDNF Family Ligand-Receptor Interactions	5.23	-1.219	-0.174	-2.611	-0.87	-0.87	-0.522
Prolactin Signaling	13.3	-2.598	-1.443	-2.598	0.577	-0.289	0
Cdc42 Signaling	3.38	-1.859	-1.521	-2.535	-1.183	-2.197	-2.535
IL-2 Signaling	12.7	-0.949	-0.632	-2.53	-0.632	-0.632	-0.316
Production of Nitric Oxide and Reactive Oxygen Species in Macrophages	14.2	-1.897	-0.632	-2.53	-0.211	0.211	-0.211
Ephrin Receptor Signaling	13.2	-1	0	-2.5	-2	-2.5	-1.5
Tumoricidal Function of Hepatic Natural Killer Cells	7.79	-1	-0.5	-2.5	0	-1	-0.5
P2Y Purigenic Receptor Signaling Pathway	11.6	-2.25	-1.75	-2.5	0.5	-1	-0.75
4-1BB Signaling in T Lymphocytes	2.62	0.277	0.277	-2.496	-1.387	-0.832	-0.277
PAK Signaling	6.98	-1.021	0.438	-2.48	-1.313	-0.729	-1.021
CD40 Signaling	8.85	-0.309	0	-2.469	-0.617	0	0.309
GM-CSF Signaling	9.86	-0.617	-0.309	-2.469	-0.926	-0.617	-0.926
FGF Signaling	5.78	-1.543	-0.309	-2.469	-0.617	0	0
Thrombopoietin Signaling	11.5	-1.852	-1.234	-2.469	0.309	0	0.309
Endothelin-1 Signaling	11.8	-1.608	-1.179	-2.466	-0.75	-1.394	-0.75
ErbB4 Signaling	10	-2.137	-0.822	-2.466	-0.493	-0.493	-0.493
Colorectal Cancer Metastasis Signaling	14.9	-1.554	-0.971	-2.44	-0.389	0	-0.389
Paxillin Signaling	7.23	-1.206	0	-2.412	-1.809	-0.302	-0.905
IGF-1 Signaling	19.6	-1.576	-0.788	-2.364	-0.525	-1.05	-0.525
TNFR1 Signaling	6.13	0	0.784	-2.353	-1.177	-0.784	0
PDGF Signaling	12	-1.511	-0.412	-2.335	-0.137	-0.687	-0.412
Lymphotoxin β Receptor Signaling	10.9	-0.333	-0.333	-2.333	0	0.333	-0.333
Inflammasome pathway	3.67	0	1.732	-2.309	-2.887	-1.732	-1.155
Notch Signaling	2.16	-1.155	1.155	-2.309	-1.155	-1.732	-2.309
UVB-Induced MAPK Signaling	9.75	-1.947	-0.973	-2.271	0.324	0.324	0.324
IL-9 Signaling	8.12	-1.134	-0.378	-2.268	0	0.756	0.378
Androgen Signaling	11.5	-2.268	-1.89	-2.268	0	-1.89	-1.512
Rac Signaling	6.31	-0.566	0.283	-2.263	-1.98	-0.849	-1.131
Corticotropin Releasing Hormone Signaling	7.73	-1.342	-1.043	-2.236	-0.745	-2.832	-1.64
Growth Hormone Signaling	9.76	-2.236	-1.043	-2.236	0.149	-0.447	-0.447
Activation of IRF by Cytosolic Pattern Recognition Receptors	2.79	1.4	0.6	-2.2	0.6	0.6	1
CNTF Signaling	8	-0.169	0.169	-2.197	-0.169	0.169	0.169
Role of IL-17F in Allergic Inflammatory Airway Diseases	2.89	-0.243	0.243	-2.183	-0.728	-1.698	-1.213
IL-22 Signaling	5.85	-0.728	-1.213	-2.183	-0.243	-0.243	-0.243
Glioblastoma Multiforme Signaling	12.2	-3.491	-2.287	-2.183	0.843	-0.12	-0.361
NF-κB Signaling	11.8	-0.436	-0.436	-2.182	-0.436	-0.436	-0.218
Role of NANOG in Mammalian Embryonic Stem Cell Pluripotency	6.59	0	0	-2.16	-0.617	0	0
Gαq Signaling	10.7	-2.151	-1.673	-2.151	0.239	-0.239	-0.478
Role of PI3K/AKT Signaling in the Pathogenesis of Influenza	8.57	-0.822	-1.151	-2.137	0.493	0.822	1.151
BMP signaling pathway	4.63	-0.354	-0.354	-2.121	-1.414	-1.414	-1.061
NGF Signaling	14.4	-0.124	0.868	-2.109	-1.612	-1.364	-1.116
Integrin Signaling	12.7	-2.502	-1.46	-2.085	0	-0.417	-0.209
Relaxin Signaling	12.3	-0.59	0	-2.064	-0.59	-0.885	-0.59
Induction of Apoptosis by HIV1	5.24	-0.186	-0.186	-2.043	0.186	-0.928	0.186
Th1 Pathway	15.3	-2.142	-1.134	-2.032	1.386	0.126	-0.126
NRF2-mediated Oxidative Stress Response	13.5	-1.372	-1.982	-1.982	-1.067	-1.982	-2.287
Cholecystokinin/Gastrin-mediated Signaling	8.85	-2.496	-1.664	-1.941	0.277	-1.109	-0.555
Aldosterone Signaling in Epithelial Cells	5.61	-2.592	-1.982	-1.852	0.762	0.457	0.457
Type II Diabetes Mellitus Signaling	7.17	-1.508	-0.905	-1.809	0	2.111	1.809
MIF-mediated Glucocorticoid Regulation	2.77	0.258	0.258	-1.807	-2.324	-0.258	-0.775
fMLP Signaling in Neutrophils	9.96	-2.252	-1.722	-1.722	-0.397	-0.927	-0.927
Role of NFAT in Cardiac Hypertrophy	12.2	-3.183	-3.183	-1.646	0.329	-0.549	-0.988
Th2 Pathway	14.1	-2.25	-1.75	-1.638	0.25	-1.25	-1.75
Neuropathic Pain Signaling In Dorsal Horn Neurons	7.68	-3.434	-2.722	-1.633	1.905	0.272	0
Sphingosine-1-phosphate Signaling	8.58	-2.101	-1.838	-1.576	1.05	0.525	1.05
Melatonin Signaling	5.97	-2.263	-2.263	-1.567	-0.174	-1.915	-1.219
CREB Signaling in Neurons	12	-2.39	-2.255	-1.543	0.119	-1.78	-1.543
Macropinocytosis Signaling	9.13	-2.535	-0.845	-1.521	0.507	0.169	-0.169
Protein Kinase A Signaling	20	-1.306	-0.98	-1.47	0	-2.449	-2.776
Calcium Signaling	2.62	-2.137	-1.622	-1.298	0	-1.298	-1.622
PCP pathway	1.89	-0.5	0	-1.291	1.5	2.5	2.5
PI3K/AKT Signaling	8.58	-0.405	0.405	-1.214	-2.832	-0.944	-2.023
Actin Nucleation by ARP-WASP Complex	4.25	-1.4	0.2	-1	-1.8	-1.8	-2.6
p70S6K Signaling	14.7	-2.566	-2.321	-0.855	0.367	-0.122	0.367
Synaptic Long Term Potentiation	5.75	-2.714	-2.546	-0.849	1.131	-1.414	-1.414
STAT3 Pathway	6.81	-2.466	-2.466	-0.822	1.48	-0.822	-0.493
Dopamine-DARPP32 Feedback in cAMP Signaling	3.77	-2.94	-2.673	-0.802	1.604	-0.802	-1.871
Thrombin Signaling	12.3	-2.061	-2.278	-0.759	0.759	0.108	0.108
Role of CHK Proteins in Cell Cycle Checkpoint Control	4.94	0.218	0.655	-0.655	1.964	2.4	2.4
Role of NFAT in Regulation of the Immune Response	15.4	-1.667	-2.333	-0.563	1.444	1.222	1.667
GNRH Signaling	11.3	-2.216	-1.477	-0.492	0.739	-1.723	-1.231
Ceramide Signaling	4.9	1.121	0.16	-0.48	-0.16	-2.082	-1.121
Chemokine Signaling	9.88	-1.093	-2.03	-0.469	0.469	-0.781	-0.469
Sperm Motility	4.85	-1.64	-2.236	-0.447	1.342	-0.745	-1.043
Synaptic Long Term Depression	3.3	-1.414	-2.1	0.14	-0.14	-1.26	-0.42
iCOS-iCOSL Signaling in T Helper Cells	11.7	-1.214	-1.753	0.272	1.214	2.023	1.483
Role of BRCA1 in DNA Damage Response	6.37	0.426	0.853	0.853	0.853	2.132	2.132
ATM Signaling	4.76	0.186	-0.928	1.671	1.671	3.157	2.785
PPAR Signaling	5.78	-0.781	-1.406	1.718	2.343	0.781	0.469
Role of Oct4 in Mammalian Embryonic Stem Cell Pluripotency	2.74	1	1	2	2	2	2
Calcium-induced T Lymphocyte Apoptosis	2.79	-2.294	-3.128	2.294	3.128	1.46	1.043
HIPPO signaling	2.86	1.528	0.655	2.4	-0.218	0.655	1.091
Antioxidant Action of Vitamin C	3.42	1.061	1.414	2.475	1.768	2.121	1.768
EIF2 Signaling	14.8	-4.217	-4.217	3.077	1.481	0.57	-1.709

## Sheet: Table F
IPA pathway	-log(p-value)	Neonate_Adult z-score	Neonate_Children z-score	Neonate_Infant z-score		Adult_Children z-score	Adult_Infant z-score		Children_Infant z-score	Children_Neonate z-score		Children_Adult z-score	Children_Infant z-score		Neonate_Children z-score	Neonate_Infant z-score			Infant_Children z-score	Infant_Neonate z-score		Infant_Adult z-score	Infant_Children z-score
neo v all other groups
Toll-like Receptor Signaling	2.76	-3.266	-2.858	-2.041
TREM1 Signaling	5.28	-2.401	-2.401	-2.058
iNOS Signaling	8.81	-2.117	-2.887	-2.502
Adult v child/infant; no common pathways for both adult v child/neo or adult v infant/neo
EIF2 Signaling	14.8					-4.217	-4.217
Tec Kinase Signaling	16.2					-3.628	-2.458
Neuropathic Pain Signaling In Dorsal Horn Neurons	7.68					-3.434	-2.722
Role of NFAT in Cardiac Hypertrophy	12.2					-3.183	-3.183
Dopamine-DARPP32 Feedback in cAMP Signaling	3.77					-2.94	-2.673
Synaptic Long Term Potentiation	5.75					-2.714	-2.546
p70S6K Signaling	14.7					-2.566	-2.321
CREB Signaling in Neurons	12					-2.39	-2.255
Calcium-induced T Lymphocyte Apoptosis	2.79					-2.294	-3.128
Melatonin Signaling	5.97					-2.263	-2.263
STAT3 Pathway	6.81					-2.466	-2.466
Thrombin Signaling	12.3					-2.061	-2.278
Role of RIG1-like Receptors in Antiviral Innate Immunity	3.9					2.668	2.183
Child v infant/neo
iNOS Signaling	8.81								5.196	2.887
Toll-like Receptor Signaling	2.76								3.266	2.858
TREM1 Signaling	5.28								3.087	2.401
IL-1 Signaling	7.07								3.042	2.082
Fcγ Receptor-mediated Phagocytosis in Macrophages and Monocytes	8.82								2.714	2.429
p38 MAPK Signaling	3.57								2.655	2.655
Cdc42 Signaling	3.38								2.535	2.197
Ephrin Receptor Signaling	13.2								2.5	2.5
Corticotropin Releasing Hormone Signaling	7.73								2.236	2.832
Child v adult/infant; no common pathways for child v adult/neo
Tec Kinase Signaling	16.2											3.628	2.828
Glioblastoma Multiforme Signaling	12.2											3.491	2.183
Prolactin Signaling	13.3											2.598	2.598
Integrin Signaling	12.7											2.502	2.085
Cardiac Hypertrophy Signaling	12.3											2.449	3.062
Signaling by Rho Family GTPases	5.69											2.425	2.79
Androgen Signaling	11.5											2.268	2.268
P2Y Purigenic Receptor Signaling Pathway	11.6											2.25	2.5
Growth Hormone Signaling	9.76											2.236	2.236
Gαq Signaling	10.7											2.151	2.151
Th1 Pathway	15.3											2.142	2.032
ErbB4 Signaling	10											2.137	2.466
Neo v child/infant
Protein Kinase A Signaling	20														-2.449	-2.776
Cdc42 Signaling	3.38														-2.197	-2.535
iNOS Signaling	8.81														-2.887	-2.502
Fcγ Receptor-mediated Phagocytosis in Macrophages and Monocytes	8.82														-2.429	-2.429
TREM1 Signaling	5.28														-2.401	-2.058
Toll-like Receptor Signaling	2.76														-2.858	-2.041
Role of BRCA1 in DNA Damage Response	6.37														2.132	2.132
Role of CHK Proteins in Cell Cycle Checkpoint Control	4.94														2.4	2.4
PCP pathway	1.89														2.5	2.5
ATM Signaling	4.76														3.157	2.785
Infant v child/neo
iNOS Signaling	8.81																		-5.196	2.502
TREM1 Signaling	5.28																		-3.087	2.058
Toll-like Receptor Signaling	2.76																		-3.266	2.041
Notch Signaling	2.16																		-2.309	2.309
Fcγ Receptor-mediated Phagocytosis in Macrophages and Monocytes	8.82																		-2.714	2.429
Cdc42 Signaling	3.38																		-2.535	2.535
Infant v adult/child
Tec Kinase Signaling	16.2																					2.458	-2.828
Glioblastoma Multiforme Signaling	12.2																					2.287	-2.183

## Sheet: Table G
IPA pathway	-log(p-value)	Z-score
Adult v children
Aldosterone Signaling in Epithelial Cells	5.61	-2.592
Macropinocytosis Signaling	9.13	-2.535
Cholecystokinin/Gastrin-mediated Signaling	8.85	-2.496
fMLP Signaling in Neutrophils	9.96	-2.252
Th2 Pathway	14.1	-2.25
GNRH Signaling	11.3	-2.216
Calcium Signaling	2.62	-2.137
Sphingosine-1-phosphate Signaling	8.58	-2.101
Adult v infant
Role of NFAT in Regulation of the Immune Response	15.4	-2.333
Sperm Motility	4.85	-2.236
Synaptic Long Term Depression	3.3	-2.1
Chemokine Signaling	9.88	-2.03
Neo v adult
MIF-mediated Glucocorticoid Regulation	2.77	-2.324
PPAR Signaling	5.78	2.343
Neo v child
Ceramide Signaling	4.9	-2.082
iCOS-iCOSL Signaling in T Helper Cells	11.7	2.023
Type II Diabetes Mellitus Signaling	7.17	2.111
Neo v infant
Actin Nucleation by ARP-WASP Complex	4.25	-2.6
NRF2-mediated Oxidative Stress Response	13.5	-2.287
Infant v children
Type I Diabetes Mellitus Signaling	6.48	-4.743
Role of Pattern Recognition Receptors in Recognition of Bacteria and Viruses	6.73	-3.571
Actin Cytoskeleton Signaling	6.71	-3.305
Cytotoxic T Lymphocyte-mediated Apoptosis of Target Cells	5.04	-3.3
Interferon Signaling	5.04	-3.273
JAK/Stat Signaling	14.1	-3.159
Neurotrophin/TRK Signaling	6.76	-3.124
HMGB1 Signaling	5.92	-2.994
IL-17A Signaling in Airway Cells	8.25	-2.92
LPS-stimulated MAPK Signaling	9.19	-2.771
Dendritic Cell Maturation	9.25	-2.753
Renin-Angiotensin Signaling	13	-2.75
MIF Regulation of Innate Immunity	3.38	-2.683
Hypoxia Signaling in the Cardiovascular System	4.52	-2.673
Renal Cell Carcinoma Signaling	9.62	-2.667
IL-8 Signaling	17.7	-2.654
Gα12/13 Signaling	8.2	-2.626
GDNF Family Ligand-Receptor Interactions	5.23	-2.611
Production of Nitric Oxide and Reactive Oxygen Species in Macrophages	14.2	-2.53
IL-2 Signaling	12.7	-2.53
Tumoricidal Function of Hepatic Natural Killer Cells	7.79	-2.5
4-1BB Signaling in T Lymphocytes	2.62	-2.496
PAK Signaling	6.98	-2.48
Thrombopoietin Signaling	11.5	-2.469
FGF Signaling	5.78	-2.469
GM-CSF Signaling	9.86	-2.469
CD40 Signaling	8.85	-2.469
Endothelin-1 Signaling	11.8	-2.466
Colorectal Cancer Metastasis Signaling	14.9	-2.44
Paxillin Signaling	7.23	-2.412
IGF-1 Signaling	19.6	-2.364
TNFR1 Signaling	6.13	-2.353
PDGF Signaling	12	-2.335
Lymphotoxin β Receptor Signaling	10.9	-2.333
UVB-Induced MAPK Signaling	9.75	-2.271
IL-9 Signaling	8.12	-2.268
Rac Signaling	6.31	-2.263
Activation of IRF by Cytosolic Pattern Recognition Receptors	2.79	-2.2
CNTF Signaling	8	-2.197
IL-22 Signaling	5.85	-2.183
Role of IL-17F in Allergic Inflammatory Airway Diseases	2.89	-2.183
NF-κB Signaling	11.8	-2.182
Role of NANOG in Mammalian Embryonic Stem Cell Pluripotency	6.59	-2.16
Role of PI3K/AKT Signaling in the Pathogenesis of Influenza	8.57	-2.137
BMP signaling pathway	4.63	-2.121
NGF Signaling	14.4	-2.109
Relaxin Signaling	12.3	-2.064
Induction of Apoptosis by HIV1	5.24	-2.043
HIPPO signaling	2.86	2.4

## Sheet: Table H
order	Parametric p-value	t-value	% CV support	Adult Healthy	Adult Septic	Adult Septic/Adult Healthy Fold-change	Gene	Accession	Symbol	DefinedGenelist
769	< 1e-07	15.846	100	266.84	22.34	-11.9	CD3E	X03884	CD3E	Activation of Csk by cAMP-dependent Protein Kinase Inhibits Signaling through the T Cell Receptor, CTL mediated immune response against target cells , HIV Induced T Cell Apoptosis, IL 17 Signaling Pathway, IL12 and Stat4 Dependent Signaling Pathway in Th1 Development, Lck and Fyn tyrosine kinases in initiation of TCR Activation, NO2-dependent IL 12 Pathway in NK cells, Role of Tob in T-cell activ…
848	< 1e-07	23.004	100	245.61	21.97	-11.2	NELL2	D83018	NELL2
731	< 1e-07	15.228	100	83.57	8.64	-9.7	FCER1A	BC015195	FCER1A	Fc Epsilon Receptor I Signaling in Mast Cells, Asthma, Fc epsilon RI signaling pathway
823	< 1e-07	17.88	100	426.86	45.68	-9.4	IL2RB	M26062	IL2RB	IL 2 signaling pathway, IL-2 Receptor Beta Chain in T cell Activation, Cytokine-cytokine receptor interaction, Endocytosis, Jak-STAT signaling pathway
753	< 1e-07	15.642	100	1567.81	174.03	-9	IL7R	M29696	IL7R	IL-7 Signal Transduction, Cytokine-cytokine receptor interaction, Hematopoietic cell lineage, Jak-STAT signaling pathway, Primary immunodeficiency
739	< 1e-07	15.357	100	650.65	79.02	-8.2	ITK	D13720	ITK	The Co-Stimulatory Signal During T-cell Activation, Chemokine signaling pathway, Leukocyte transendothelial migration, T cell receptor signaling pathway
811	< 1e-07	17.229	100	84.21	11.54	-7.3	TGFBR3	L07594	TGFBR3	ALK in cardiac myocytes, CTCF: First Multivalent Nuclear Factor, Role of Tob in T-cell activation
841	< 1e-07	19.811	100	109.19	15.68	-7	CD96	M88282	CD96
610	< 1e-07	13.21	100	291.87	43.23	-6.8	GZMK	BC035802	GZMK
746	< 1e-07	15.482	100	210.51	31.26	-6.7	KLRB1	U11276	KLRB1	Malaria
758	< 1e-07	15.706	100	699.86	104.74	-6.7	CD2	BC033583	CD2	Dendritic cells in regulating TH1 and TH2 Development, IL 17 Signaling Pathway, NO2-dependent IL 12 Pathway in NK cells, Stathmin and breast cancer resistance to antimicrotubule agents, T Cytotoxic Cell Surface Molecules, T Helper Cell Surface Molecules, Cell adhesion molecules (CAMs), Hematopoietic cell lineage
846	< 1e-07	21.353	100	133.31	19.93	-6.7	LRRN3	AB060967	LRRN3
824	< 1e-07	17.97	100	121.5	18.29	-6.6	TXK	L27071	TXK	Leukocyte transendothelial migration
701	< 1e-07	14.586	100	288.98	44.21	-6.5	LCK	M36881	LCK	Activation of Csk by cAMP-dependent Protein Kinase Inhibits Signaling through the T Cell Receptor, IL 2 signaling pathway, IL-7 Signal Transduction, Lck and Fyn tyrosine kinases in initiation of TCR Activation, T Cell Receptor Signaling Pathway, The Co-Stimulatory Signal During T-cell Activation, Natural killer cell mediated cytotoxicity, Osteoclast differentiation, Primary immunodeficiency, T ce…
636	< 1e-07	13.594	100	480.56	76.37	-6.3	PRF1	BC047695	PRF1	Caspase Cascade in Apoptosis, CTL mediated immune response against target cells , D4-GDI Signaling Pathway, Granzyme A mediated Apoptosis Pathway, Allograft rejection, Autoimmune thyroid disease, Graft-versus-host disease, Natural killer cell mediated cytotoxicity, Type I diabetes mellitus, Viral myocarditis
802	< 1e-07	16.966	100	109.02	17.44	-6.3	CD3G	X60491	CD3G	Activation of Csk by cAMP-dependent Protein Kinase Inhibits Signaling through the T Cell Receptor, CTL mediated immune response against target cells , HIV Induced T Cell Apoptosis, IL 17 Signaling Pathway, IL12 and Stat4 Dependent Signaling Pathway in Th1 Development, Lck and Fyn tyrosine kinases in initiation of TCR Activation, NO2-dependent IL 12 Pathway in NK cells, Role of Tob in T-cell activ…
835	< 1e-07	18.951	100	60.74	9.78	-6.2	P2RY10	AF000545	P2RY10	Neuroactive ligand-receptor interaction
840	< 1e-07	19.747	100	185.61	30.19	-6.2	SPOCK2	AJ001453	SPOCK2
849	< 1e-07	24.442	100	45.1	7.56	-6	NMT2	AF043325	NMT2
478	< 1e-07	10.39	100	641.39	108.63	-5.9	TGFBI	M77349	TGFBI
817	< 1e-07	17.56	100	96.29	16.37	-5.9	ARL4C	AB016811	ARL4C
826	< 1e-07	17.979	100	279.52	47.72	-5.9	PRKCH	M55284	PRKCH	Keratinocyte Differentiation, Tight junction, Vascular smooth muscle contraction
833	< 1e-07	18.803	100	375.09	64.04	-5.9	RASGRP1	AF106071	RASGRP1	MAPK signaling pathway, T cell receptor signaling pathway
699	< 1e-07	14.527	100	139.49	24.98	-5.6	KLRF1	AF175206	KLRF1
655	< 1e-07	13.878	100	85.05	15.42	-5.5	KLRK1	AJ001687	KLRK1	Malaria, Natural killer cell mediated cytotoxicity
660	< 1e-07	13.916	100	631.98	114.73	-5.5	EVL	AF112209	EVL
717	< 1e-07	14.973	100	96.24	18.3	-5.3	PLEKHA1	AF286160	PLEKHA1
796	< 1e-07	16.842	100	136.24	25.83	-5.3	BCL11B	AJ404614	BCL11B
722	< 1e-07	15.059	100	66.8	12.84	-5.2	CCR3	AF247361	CCR3	CCR3 signaling in Eosinophils, IL 5 Signaling Pathway, Selective expression of chemokine receptors during T-cell polarization, The Role of Eosinophils in the Chemokine Network of Allergy, Chemokine signaling pathway, Cytokine-cytokine receptor interaction
672	< 1e-07	14.057	100	786.91	155.44	-5.1	CCR7		CCR7	Selective expression of chemokine receptors during T-cell polarization, Chemokine signaling pathway, Cytokine-cytokine receptor interaction
600	< 1e-07	13.087	100	369.94	73.54	-5	IL32	M59807	IL32
755	< 1e-07	15.687	100	74.25	15	-5	GZMM		GZMM
800	< 1e-07	16.947	100	1048.32	208.46	-5	GLTSCR2	AF182076	GLTSCR2
576	< 1e-07	12.665	100	41.71	8.55	-4.9	CD160	AF060981	CD160
711	< 1e-07	14.804	100	295.48	60.52	-4.9	CD8A		CD8A	IL 17 Signaling Pathway, Regulation of hematopoiesis by cytokines, T Cytotoxic Cell Surface Molecules, Antigen processing and presentation, Cell adhesion molecules (CAMs), Hematopoietic cell lineage, Primary immunodeficiency, T cell receptor signaling pathway
836	< 1e-07	19.002	100	247.16	50.69	-4.9	LEF1		LEF1	Inactivation of Gsk3 by AKT causes accumulation of b-catenin in Alveolar Macrophages, Multi-step Regulation of Transcription by Pitx2, Acute myeloid leukemia, Adherens junction, Arrhythmogenic right ventricular cardiomyopathy (ARVC), Basal cell carcinoma, Colorectal cancer, Endometrial cancer, Melanogenesis, Pathways in cancer, Prostate cancer, Thyroid cancer, Wnt signaling pathway
555	< 1e-07	12.28	100	1202.06	250.74	-4.8	CCL5	AF043341	CCL5	The Role of Eosinophils in the Chemokine Network of Allergy, Chagas disease (American trypanosomiasis), Chemokine signaling pathway, Cytokine-cytokine receptor interaction, Cytosolic DNA-sensing pathway, Epithelial cell signaling in Helicobacter pylori infection, NOD-like receptor signaling pathway, Prion diseases, Rheumatoid arthritis, Toll-like receptor signaling pathway
528	< 1e-07	11.628	100	441.18	94.08	-4.7	GNLY	X54101	GNLY
518	< 1e-07	11.33	100	175.03	38.15	-4.6	CTSW	AF055903	CTSW	Lysosome
593	< 1e-07	12.919	100	344.85	75.5	-4.6	ITM2A	BC034485	ITM2A
608	< 1e-07	13.16	100	53.26	11.5	-4.6	KLRG1	AF097358	KLRG1
774	< 1e-07	16.039	100	141.13	30.92	-4.6	STAT4		STAT4	IL12 and Stat4 Dependent Signaling Pathway in Th1 Development, NO2-dependent IL 12 Pathway in NK cells, Jak-STAT signaling pathway
813	< 1e-07	17.379	100	135.37	29.31	-4.6	PRKCQ	L07032	PRKCQ	Keratinocyte Differentiation, Adipocytokine signaling pathway, T cell receptor signaling pathway, Tight junction, Vascular smooth muscle contraction
566	< 1e-07	12.47	100	529.05	116.74	-4.5	HLA-DMB		HLA-DMB	Allograft rejection, Antigen processing and presentation, Asthma, Autoimmune thyroid disease, Cell adhesion molecules (CAMs), Graft-versus-host disease, Intestinal immune network for IgA production, Leishmaniasis, Phagosome, Rheumatoid arthritis, Staphylococcus aureus infection, Systemic lupus erythematosus, Toxoplasmosis, Type I diabetes mellitus, Viral myocarditis
648	< 1e-07	13.793	100	1066.51	237.3	-4.5	HLA-DPA1	X00457	HLA-DPA1	Allograft rejection, Antigen processing and presentation, Asthma, Autoimmune thyroid disease, Cell adhesion molecules (CAMs), Graft-versus-host disease, Intestinal immune network for IgA production, Leishmaniasis, Phagosome, Rheumatoid arthritis, Staphylococcus aureus infection, Systemic lupus erythematosus, Toxoplasmosis, Type I diabetes mellitus, Viral myocarditis
690	< 1e-07	14.345	100	196.37	43.96	-4.5	GPR18	L42324	GPR18
803	< 1e-07	17.004	100	140.84	31.2	-4.5	TRIB2	AY245544	TRIB2
771	< 1e-07	15.962	100	64.93	14.87	-4.4	SIDT1	AK000181	SIDT1
792	< 1e-07	16.646	100	75.38	17.28	-4.4	BACH2	AL121787	BACH2
633	< 1e-07	13.57	100	132.15	30.96	-4.3	TRAT1	AJ240084	TRAT1
814	< 1e-07	17.391	100	118.34	27.67	-4.3	TBC1D4	AB011175	TBC1D4
842	< 1e-07	20.271	100	43.61	10.2	-4.3	MAN1C1	AF261655	MAN1C1	ER-associated degradation (ERAD) Pathway, Steps in the Glycosylation of Mammalian N-linked Oligosaccarides, Metabolic pathways, N-Glycan biosynthesis, Protein processing in endoplasmic reticulum
469	< 1e-07	10.001	100	554.41	132.08	-4.2	GZMA		GZMA	Granzyme A mediated Apoptosis Pathway, Neuroactive ligand-receptor interaction
661	< 1e-07	13.939	100	158.7	37.93	-4.2	ITGA4		ITGA4	Adhesion and Diapedesis of Lymphocytes, Adhesion Molecules on Lymphocyte, Cells and Molecules involved in local acute inflammatory response, Monocyte and its Surface Molecules, Arrhythmogenic right ventricular cardiomyopathy (ARVC), Cell adhesion molecules (CAMs), Dilated cardiomyopathy, ECM-receptor interaction, Focal adhesion, Hematopoietic cell lineage, Hypertrophic cardiomyopathy (HCM), Intes…
822	< 1e-07	17.858	100	60.38	14.35	-4.2	CD5	X04391	CD5	Dendritic cells in regulating TH1 and TH2 Development, Hematopoietic cell lineage
845	< 1e-07	20.471	100	44.97	10.74	-4.2	GATA3	X55122	GATA3	GATA3 participate in activating the Th2 cytokine genes expression
585	< 1e-07	12.84	100	232.78	56.76	-4.1	CD7	X06180	CD7	Dendritic cells in regulating TH1 and TH2 Development, Hematopoietic cell lineage
844	< 1e-07	20.403	100	130.81	32.19	-4.1	ABLIM1	AF005654	ABLIM1	Axon guidance
489	< 1e-07	10.774	100	68.77	17.06	-4	CLIC3	AF102166	CLIC3
611	< 1e-07	13.213	100	255.52	64.58	-4	LBH	AF110224	LBH
725	< 1e-07	15.086	100	1256.09	317.64	-4	LDHB		LDHB	Cysteine and methionine metabolism, Glycolysis / Gluconeogenesis, Metabolic pathways, Propanoate metabolism, Pyruvate metabolism
557	< 1e-07	12.354	100	453.52	117.92	-3.9	CD3D	X01451	CD3D	Activation of Csk by cAMP-dependent Protein Kinase Inhibits Signaling through the T Cell Receptor, CTL mediated immune response against target cells , HIV Induced T Cell Apoptosis, IL 17 Signaling Pathway, IL12 and Stat4 Dependent Signaling Pathway in Th1 Development, Lck and Fyn tyrosine kinases in initiation of TCR Activation, NO2-dependent IL 12 Pathway in NK cells, Role of Tob in T-cell activ…
559	< 1e-07	12.368	100	822.02	210.82	-3.9	RPL15	AB007173	RPL15	Ribosome
572	< 1e-07	12.584	100	61.36	15.68	-3.9	KLRD1	U30610	KLRD1	Ras-Independent pathway in NK cell-mediated cytotoxicity, Antigen processing and presentation, Graft-versus-host disease, Natural killer cell mediated cytotoxicity
798	< 1e-07	16.864	100	46.53	12.03	-3.9	ZNF395	AB044750	ZNF395
827	< 1e-07	18.098	100	57.84	14.86	-3.9	ID3	X69111	ID3	TGF-beta signaling pathway
697	< 1e-07	14.508	100	24.59	6.4	-3.8	CACNA2D3	AJ272268	CACNA2D3	Arrhythmogenic right ventricular cardiomyopathy (ARVC), Cardiac muscle contraction, Dilated cardiomyopathy, Hypertrophic cardiomyopathy (HCM), MAPK signaling pathway
698	< 1e-07	14.508	100	211.25	55.95	-3.8	SLC38A1	AF271070	SLC38A1
705	< 1e-07	14.717	100	2930.5	779.14	-3.8	RPL13A	X56932	RPL13A	Ribosome
760	< 1e-07	15.757	100	22.01	5.81	-3.8	NOV	X96584	NOV
500	< 1e-07	10.974	100	168.95	46.21	-3.7	TCL1A	X82240	TCL1A
604	< 1e-07	13.11	100	647.19	176.79	-3.7	GIMAP5	AK002158	GIMAP5
623	< 1e-07	13.357	100	543.33	145.72	-3.7	HLA-DPB1		HLA-DPB1	Allograft rejection, Antigen processing and presentation, Asthma, Autoimmune thyroid disease, Cell adhesion molecules (CAMs), Graft-versus-host disease, Intestinal immune network for IgA production, Leishmaniasis, Phagosome, Rheumatoid arthritis, Staphylococcus aureus infection, Systemic lupus erythematosus, Toxoplasmosis, Type I diabetes mellitus, Viral myocarditis
642	< 1e-07	13.733	100	220.57	60.29	-3.7	CD79A	M80462	CD79A	B Cell Receptor Complex, BCR Signaling Pathway, CTCF: First Multivalent Nuclear Factor, B cell receptor signaling pathway, Primary immunodeficiency
703	< 1e-07	14.664	100	384.11	104.43	-3.7	MAL		MAL	Role of MAL in Rho-Mediated Activation of SRF
764	< 1e-07	15.791	100	179.3	48.75	-3.7	LDLRAP1	BC029770	LDLRAP1	Endocytosis
801	< 1e-07	16.955	100	89.31	24.3	-3.7	MAP4K1	U66464	MAP4K1	MAPKinase Signaling Pathway, Signaling of Hepatocyte Growth Factor Receptor, MAPK signaling pathway
828	< 1e-07	18.193	100	94.86	25.47	-3.7	FLT3LG	U04806	FLT3LG	Cytokine-cytokine receptor interaction, Hematopoietic cell lineage, Pathways in cancer
779	< 1e-07	16.154	100	341.71	95.24	-3.6	FYN	AK056699	FYN	Bioactive Peptide Induced Signaling Pathway, Eph Kinases and ephrins support platelet aggregation, Erk and PI-3 Kinase Are Necessary for Collagen Binding in Corneal Epithelia, IL-7 Signal Transduction, Integrin Signaling Pathway, Lck and Fyn tyrosine kinases in initiation of TCR Activation, Reelin Signaling Pathway, T Cell Receptor Signaling Pathway, TSP-1 Induced Apoptosis in Microvascular Endot…
590	< 1e-07	12.89	100	414.92	118.59	-3.5	PTPRCAP		PTPRCAP
745	< 1e-07	15.463	100	346.32	99.31	-3.5	AES	AK094591	AES
763	< 1e-07	15.781	100	95.44	27.28	-3.5	LY9	L42621	LY9
834	< 1e-07	18.842	100	37	10.62	-3.5	DPP4	M74777	DPP4	Protein digestion and absorption
431	< 1e-07	8.155	100	195.26	57.06	-3.4	GZMH	M72150	GZMH
437	< 1e-07	8.485	100	107.71	31.88	-3.4	ZAP70	L05148	ZAP70	Activation of Csk by cAMP-dependent Protein Kinase Inhibits Signaling through the T Cell Receptor, Lck and Fyn tyrosine kinases in initiation of TCR Activation, T Cell Receptor Signaling Pathway, Natural killer cell mediated cytotoxicity, Primary immunodeficiency, T cell receptor signaling pathway
444	< 1e-07	9.073	100	47.86	14.06	-3.4	LGALS2		LGALS2
460	< 1e-07	9.66	100	434.6	126.53	-3.4	DPEP2	AJ295149	DPEP2
474	< 1e-07	10.16	100	23.69	6.97	-3.4	CPA3		CPA3	Pancreatic secretion, Protein digestion and absorption, Renin-angiotensin system
551	< 1e-07	12.159	100	47.23	13.85	-3.4	UBASH3A	AJ277750	UBASH3A
575	< 1e-07	12.653	100	198.6	58.77	-3.4	ETS1		ETS1	Keratinocyte Differentiation, METS affect on Macrophage Differentiation, Dorso-ventral axis formation, Pathways in cancer, Renal cell carcinoma
603	< 1e-07	13.105	100	103.47	30.58	-3.4	VPREB3		VPREB3
627	< 1e-07	13.414	100	120.51	35.68	-3.4	BANK1	AB063170	BANK1
693	< 1e-07	14.39	100	3332.24	988.39	-3.4	RPL3	AB007166	RPL3	Ribosome
721	< 1e-07	15.055	100	84.44	25.18	-3.4	LPIN1	D80010	LPIN1
799	< 1e-07	16.921	100	186.68	54.37	-3.4	DNMT1	X63692	DNMT1	Cysteine and methionine metabolism, Metabolic pathways
832	< 1e-07	18.708	100	30.14	8.86	-3.4	KLHL3	AB032955	KLHL3
419	< 1e-07	7.576	100	101.65	30.99	-3.3	MME		MME	Alzheimer's disease, Hematopoietic cell lineage, Protein digestion and absorption, Renin-angiotensin system
438	< 1e-07	8.561	100	740.16	227.23	-3.3	CLC	L01664	CLC
463	< 1e-07	9.906	100	776.51	232.91	-3.3	CRIP1		CRIP1
490	< 1e-07	10.789	100	2321.01	700.85	-3.3	HLA-DRA		HLA-DRA	Activation of Csk by cAMP-dependent Protein Kinase Inhibits Signaling through the T Cell Receptor, Antigen Dependent B Cell Activation, Antigen Processing and Presentation, B Lymphocyte Cell Surface Molecules, Bystander B Cell Activation, Cytokines and Inflammatory Response, IL 5 Signaling Pathway, Lck and Fyn tyrosine kinases in initiation of TCR Activation, Th1/Th2 Differentiation, The Co-Stimu…
507	< 1e-07	11.126	100	89.01	26.94	-3.3	PTPN4		PTPN4
538	< 1e-07	11.999	100	53.95	16.33	-3.3	SH2D1A	AL023657	SH2D1A	Natural killer cell mediated cytotoxicity
584	< 1e-07	12.793	100	28.84	8.85	-3.3	PTGDR	U31332	PTGDR	Neuroactive ligand-receptor interaction
598	< 1e-07	13.048	100	300.13	91.01	-3.3	MARCKSL1	AF031640	MARCKSL1	Fc gamma R-mediated phagocytosis, Leishmaniasis
695	< 1e-07	14.489	100	660.94	202.42	-3.3	CD81		CD81	B cell receptor signaling pathway, Hepatitis C, Malaria
709	< 1e-07	14.785	100	75.47	22.79	-3.3	CD6		CD6	Cell adhesion molecules (CAMs)
733	< 1e-07	15.302	100	55.6	17.09	-3.3	NR1D2	BC045613	NR1D2
751	< 1e-07	15.581	100	518.69	156.77	-3.3	FBL	AC005393	FBL	SARS Coronavirus Protease, Ribosome biogenesis in eukaryotes
768	< 1e-07	15.844	100	109.14	32.68	-3.3	DYRK2	Y09216	DYRK2
770	< 1e-07	15.959	100	39.2	11.94	-3.3	CD4	M35160	CD4	Activation of Csk by cAMP-dependent Protein Kinase Inhibits Signaling through the T Cell Receptor, Antigen Dependent B Cell Activation, Bystander B Cell Activation, Cytokines and Inflammatory Response, HIV Induced T Cell Apoptosis, HIV-1 defeats host-mediated resistance by CEM15, IL 17 Signaling Pathway, IL 5 Signaling Pathway, Lck and Fyn tyrosine kinases in initiation of TCR Activation, NO2-dep…
797	< 1e-07	16.855	100	154	46.83	-3.3	BIN1	U68485	BIN1
807	< 1e-07	17.175	100	107.58	32.49	-3.3	TMEM109		TMEM109
843	< 1e-07	20.349	100	188.23	56.88	-3.3	DDX18	X98743	DDX18
651	< 1e-07	13.85	100	177.89	56.44	-3.2	ATIC		ATIC	Metabolic pathways, One carbon pool by folate, Purine metabolism
691	< 1e-07	14.373	100	351.89	109.25	-3.2	CIRBP	D78134	CIRBP
700	< 1e-07	14.528	100	282.97	89.22	-3.2	PARP1	BC037545	PARP1	Apoptotic Signaling in Response to DNA Damage, Caspase Cascade in Apoptosis, D4-GDI Signaling Pathway, FAS signaling pathway ( CD95 ), HIV-I Nef: negative effector of Fas and TNF, Opposing roles of AIF in Apoptosis and Cell Survival, TNFR1 Signaling Pathway, Base excision repair
724	< 1e-07	15.079	100	43.93	13.54	-3.2	AUTS2	AF326917	AUTS2
735	< 1e-07	15.326	100	503.06	159.13	-3.2	APEX1	X59764	APEX1	Granzyme A mediated Apoptosis Pathway, Base excision repair
736	< 1e-07	15.327	100	51.32	16.26	-3.2	TNFRSF25	U72763	TNFRSF25	Induction of apoptosis through DR3 and DR4/5 Death Receptors , Cytokine-cytokine receptor interaction
794	< 1e-07	16.696	100	47.43	14.66	-3.2	DHRS3	AF061741	DHRS3	Metabolic pathways, Retinol metabolism
816	< 1e-07	17.474	100	60.62	19.24	-3.2	TARBP1		TARBP1
839	< 1e-07	19.365	100	162.17	51.38	-3.2	DDX24	AF214731	DDX24
411	< 1e-07	5.564	100	112.16	36.23	-3.1	IFIT1	M24594	IFIT1	Hepatitis C
641	< 1e-07	13.665	100	280.53	90.95	-3.1	PABPC4	U33818	PABPC4	mRNA surveillance pathway, RNA degradation, RNA transport
670	< 1e-07	14.053	100	171.12	55.79	-3.1	ITGB7		ITGB7	Arrhythmogenic right ventricular cardiomyopathy (ARVC), Cell adhesion molecules (CAMs), Dilated cardiomyopathy, ECM-receptor interaction, Focal adhesion, Hypertrophic cardiomyopathy (HCM), Intestinal immune network for IgA production, Regulation of actin cytoskeleton
679	< 1e-07	14.125	100	39.24	12.65	-3.1	ICOS	AB023135	ICOS	The Co-Stimulatory Signal During T-cell Activation, Cell adhesion molecules (CAMs), Intestinal immune network for IgA production, Primary immunodeficiency, T cell receptor signaling pathway
741	< 1e-07	15.389	100	104.29	33.67	-3.1	STK39	AF099989	STK39
821	< 1e-07	17.819	100	186.66	59.78	-3.1	TCF7	Z47362	TCF7	Acute myeloid leukemia, Adherens junction, Arrhythmogenic right ventricular cardiomyopathy (ARVC), Basal cell carcinoma, Colorectal cancer, Endometrial cancer, Melanogenesis, Pathways in cancer, Prostate cancer, Thyroid cancer, Wnt signaling pathway
831	< 1e-07	18.559	100	34.89	11.21	-3.1	CD28	J02988	CD28	Antigen Dependent B Cell Activation, Bystander B Cell Activation, HIV Induced T Cell Apoptosis, Role of Tob in T-cell activation, Selective expression of chemokine receptors during T-cell polarization, T Cytotoxic Cell Surface Molecules, T Helper Cell Surface Molecules, Th1/Th2 Differentiation, The Co-Stimulatory Signal During T-cell Activation, Allograft rejection, Autoimmune thyroid disease, Ce…
847	< 1e-07	22.217	100	15.32	4.95	-3.1	NR3C2	M16801	NR3C2	Aldosterone-regulated sodium reabsorption
521	< 1e-07	11.409	100	78.45	25.9	-3	LAX1	AK000347	LAX1
612	< 1e-07	13.236	100	721.98	237.92	-3	RPL5	U14966	RPL5	Ribosome
710	< 1e-07	14.786	100	36.85	12.24	-3	RRN3	AF227156	RRN3
713	< 1e-07	14.918	100	2952.46	972.4	-3	EEF2	Z11692	EEF2	Eukaryotic protein translation
716	< 1e-07	14.958	100	88.05	29.89	-3	PPP1R16B	AB020630	PPP1R16B
750	< 1e-07	15.572	100	181.88	61.43	-3	CBX7		CBX7
776	< 1e-07	16.081	100	252.01	82.77	-3	PDCD4	U83908	PDCD4
778	< 1e-07	16.148	100	253.11	85.19	-3	IMP3	AB051628	IMP3	Ribosome biogenesis in eukaryotes
793	< 1e-07	16.677	100	27.84	9.3	-3	ZNF329	AK022648	ZNF329
812	< 1e-07	17.34	100	873.86	289.96	-3	ARHGEF18	AK074372	ARHGEF18
440	< 1e-07	8.712	100	435.79	149.14	-2.9	HLA-DMA		HLA-DMA	Allograft rejection, Antigen processing and presentation, Asthma, Autoimmune thyroid disease, Cell adhesion molecules (CAMs), Graft-versus-host disease, Intestinal immune network for IgA production, Leishmaniasis, Phagosome, Rheumatoid arthritis, Staphylococcus aureus infection, Systemic lupus erythematosus, Toxoplasmosis, Type I diabetes mellitus, Viral myocarditis
442	< 1e-07	8.898	100	73.79	25.12	-2.9	BLNK	AF068180	BLNK	B cell receptor signaling pathway, Osteoclast differentiation, Primary immunodeficiency
443	< 1e-07	9.037	100	1379.67	474.62	-2.9	CD52		CD52
533	< 1e-07	11.873	100	13.05	4.57	-2.9	RPGRIP1	AF227257	RPGRIP1
622	< 1e-07	13.349	100	32.59	11.43	-2.9	CD40LG	X67878	CD40LG	Antigen Dependent B Cell Activation, Bystander B Cell Activation, CD40L Signaling Pathway, Selective expression of chemokine receptors during T-cell polarization, Th1/Th2 Differentiation, Allograft rejection, Asthma, Autoimmune thyroid disease, Cell adhesion molecules (CAMs), Cytokine-cytokine receptor interaction, Intestinal immune network for IgA production, Malaria, Primary immunodeficiency, S…
632	< 1e-07	13.541	100	432.89	147.65	-2.9	ARHGEF3	AB209661	ARHGEF3
664	< 1e-07	14.006	100	5078.92	1728.43	-2.9	RPS3		RPS3	Ribosome
676	< 1e-07	14.101	100	230.29	80.81	-2.9	AKR1B1	J04795	AKR1B1	Fructose and mannose metabolism, Galactose metabolism, Glycerolipid metabolism, Metabolic pathways, Pentose and glucuronate interconversions, Pyruvate metabolism
726	< 1e-07	15.086	100	54.15	18.97	-2.9	PLCG1	M34667	PLCG1	BCR Signaling Pathway, Bioactive Peptide Induced Signaling Pathway, CXCR4 Signaling Pathway, Effects of calcineurin in Keratinocyte Differentiation, EGF Signaling Pathway, EPO Signaling Pathway, Fc Epsilon Receptor I Signaling in Mast Cells, Growth Hormone Signaling Pathway, Ion Channel and Phorbal Esters Signaling Pathway, Links between Pyk2 and Map Kinases, Nerve growth factor pathway (NGF), Ne…
743	< 1e-07	15.421	100	1191.91	405.61	-2.9	RPL10A	U12404	RPL10A	Ribosome
759	< 1e-07	15.728	100	30.44	10.48	-2.9	CXCR3	U32674	CXCR3	IL12 and Stat4 Dependent Signaling Pathway in Th1 Development, mCalpain and friends in Cell motility, NO2-dependent IL 12 Pathway in NK cells, Selective expression of chemokine receptors during T-cell polarization, Chemokine signaling pathway, Cytokine-cytokine receptor interaction
784	< 1e-07	16.342	100	60.11	21.07	-2.9	NAT10	AF489535	NAT10	Ribosome biogenesis in eukaryotes
791	< 1e-07	16.611	100	64.46	22.28	-2.9	SH3YL1		SH3YL1
426	< 1e-07	7.873	100	452.52	160.41	-2.8	CPVL	AF106704	CPVL
453	< 1e-07	9.356	100	456.59	163.99	-2.8	CX3CR1	BC028078	CX3CR1	Chemokine signaling pathway, Cytokine-cytokine receptor interaction
514	< 1e-07	11.214	100	541.96	195.89	-2.8	CD74		CD74	Antigen Processing and Presentation, Antigen processing and presentation
643	< 1e-07	13.739	100	170.52	62.04	-2.8	RUNX3	BC013362	RUNX3
683	< 1e-07	14.198	100	19.07	6.76	-2.8	ABCB1	M14758	ABCB1	Hypoxia and p53 in the Cardiovascular system, Multi-Drug Resistance Factors, Nuclear Receptors in Lipid Metabolism and Toxicity, ABC transporters, Bile secretion
749	< 1e-07	15.568	100	65.58	23.81	-2.8	SSBP2	AF077048	SSBP2
761	< 1e-07	15.759	100	78.87	28.2	-2.8	PRKX		PRKX	Amoebiasis, Apoptosis, Bile secretion, Calcium signaling pathway, Chemokine signaling pathway, Dilated cardiomyopathy, Gap junction, Gastric acid secretion, GnRH signaling pathway, Hedgehog signaling pathway, Insulin signaling pathway, Long-term potentiation, MAPK signaling pathway, Melanogenesis, Olfactory transduction, Oocyte meiosis, Prion diseases, Progesterone-mediated oocyte maturation, Sal…
786	< 1e-07	16.432	100	156.82	56.97	-2.8	RPA1	M63488	RPA1	Hypoxia and p53 in the Cardiovascular system, DNA replication, Homologous recombination, Mismatch repair, Nucleotide excision repair
790	< 1e-07	16.497	100	80.94	28.66	-2.8	CRY1	BC030519	CRY1	Circadian Rhythms, Circadian rhythm
809	< 1e-07	17.182	100	43	15.61	-2.8	SIT1		SIT1
810	< 1e-07	17.211	100	131.28	47.76	-2.8	WWP1	AY043361	WWP1	Endocytosis, Ubiquitin mediated proteolysis
820	< 1e-07	17.758	100	217.81	78.5	-2.8	PEBP1	X85033	PEBP1
830	< 1e-07	18.513	100	56.64	20.32	-2.8	CD1C	M28827	CD1C	Hematopoietic cell lineage
449	< 1e-07	9.247	100	2388.79	875.43	-2.7	HSPA8	Y00371	HSPA8	Antigen processing and presentation, Endocytosis, MAPK signaling pathway, Protein processing in endoplasmic reticulum, Spliceosome, Toxoplasmosis
459	< 1e-07	9.653	100	27.01	10.07	-2.7	GPRASP1	AB007903	GPRASP1
516	< 1e-07	11.237	100	1377.35	513.17	-2.7	RPL4	AB007167	RPL4	Ribosome
536	< 1e-07	11.916	100	3202.33	1187.29	-2.7	EEF1G	X63526	EEF1G
545	< 1e-07	12.104	100	85.18	31.44	-2.7	RPS6KA5	AF074393	RPS6KA5	Erk1/Erk2 Mapk Signaling pathway, MAPKinase Signaling Pathway, p38 MAPK Signaling Pathway , Transcription factor CREB and its extracellular signals, Bladder cancer, MAPK signaling pathway, Neurotrophin signaling pathway
602	< 1e-07	13.091	100	66.24	24.82	-2.7	RRS1	BC001811	RRS1
616	< 1e-07	13.293	100	156.42	58.52	-2.7	DDX47	AK127712	DDX47
645	< 1e-07	13.76	100	81.72	30.47	-2.7	MEF2C	AL833268	MEF2C	ALK in cardiac myocytes, CARM1 and Regulation of the Estrogen Receptor, NFAT and Hypertrophy of the heart (Transcription in the broken heart), MAPK signaling pathway
653	< 1e-07	13.857	100	49.61	18.51	-2.7	SPIB		SPIB
671	< 1e-07	14.055	100	827.64	310.54	-2.7	QARS	X76013	QARS	Aminoacyl-tRNA biosynthesis, Metabolic pathways
673	< 1e-07	14.061	100	329.2	123.11	-2.7	SATB1		SATB1
704	< 1e-07	14.688	100	67.59	25.14	-2.7	BCL11A	AJ404611	BCL11A
718	< 1e-07	14.996	100	637.83	235.18	-2.7	DENND2D		DENND2D
748	< 1e-07	15.543	100	349.78	131.23	-2.7	MYCBP2	AB020723	MYCBP2
782	< 1e-07	16.194	100	139.35	51.68	-2.7	METAP1	D42084	METAP1
785	< 1e-07	16.354	100	287.34	106.64	-2.7	PRPF8	AB007510	PRPF8	Spliceosome
808	< 1e-07	17.177	100	56.04	21.08	-2.7	MTR	U73338	MTR	Cysteine and methionine metabolism, Metabolic pathways, One carbon pool by folate, Selenocompound metabolism
819	< 1e-07	17.75	100	47.59	17.91	-2.7	FBXO21	AB020682	FBXO21
425	< 1e-07	7.858	100	183.8	72.13	-2.6	CSF1R	U63963	CSF1R	CBL mediated ligand-induced downregulation of EGF receptors, METS affect on Macrophage Differentiation, Cytokine-cytokine receptor interaction, Endocytosis, Hematopoietic cell lineage, Osteoclast differentiation, Pathways in cancer
427	< 1e-07	7.906	100	390.54	149.55	-2.6	GZMB	BC030195	GZMB	Apoptotic DNA fragmentation and tissue homeostasis, Caspase Cascade in Apoptosis, CTL mediated immune response against target cells , D4-GDI Signaling Pathway, Granzyme A mediated Apoptosis Pathway, Allograft rejection, Autoimmune thyroid disease, Graft-versus-host disease, Natural killer cell mediated cytotoxicity, Type I diabetes mellitus
450	< 1e-07	9.259	100	118.05	44.99	-2.6	LY75	AF011333	LY75
491	< 1e-07	10.836	100	87.99	33.55	-2.6	MAD1L1	U33822	MAD1L1	Cell cycle, Progesterone-mediated oocyte maturation
502	< 1e-07	11.01	100	58.45	22.23	-2.6	CTSO	X77383	CTSO	Lysosome
553	< 1e-07	12.201	100	90.53	35.02	-2.6	ABCE1	X74987	ABCE1
607	< 1e-07	13.138	100	52.78	20.17	-2.6	GSPT2	AI285711	GSPT2	mRNA surveillance pathway
618	< 1e-07	13.305	100	152.81	58.24	-2.6	SF3A3	U08815	SF3A3	Spliceosome
628	< 1e-07	13.424	100	156.57	59.35	-2.6	LIME1	AK000413	LIME1
640	< 1e-07	13.659	100	465.19	181.51	-2.6	IL10RA	U00672	IL10RA	IL-10 Anti-inflammatory Signaling Pathway, Cytokine-cytokine receptor interaction, Jak-STAT signaling pathway, Toxoplasmosis
658	< 1e-07	13.912	100	96.23	37.6	-2.6	NUP210	AB020713	NUP210	Mechanism of Protein Import into the Nucleus, RNA transport
689	< 1e-07	14.299	100	136.51	51.83	-2.6	ITPKB	AJ242780	ITPKB	Calcium signaling pathway, Inositol phosphate metabolism, Metabolic pathways, Phosphatidylinositol signaling system
728	< 1e-07	15.157	100	30.79	11.97	-2.6	NCR3	AB055881	NCR3	Natural killer cell mediated cytotoxicity
752	< 1e-07	15.597	100	239.19	91.13	-2.6	RBBP7	U35143	RBBP7	The PRC2 Complex Sets Long-term Gene Silencing Through Modification of Histone Tails
767	< 1e-07	15.843	100	457.94	175.5	-2.6	LEPROTL1	AF063605	LEPROTL1
783	< 1e-07	16.239	100	26.95	10.21	-2.6	EPHX2	L05779	EPHX2	Eicosanoid Metabolism, Arachidonic acid metabolism, Metabolic pathways, Peroxisome
795	< 1e-07	16.818	100	51.78	20.11	-2.6	LANCL1	Y11395	LANCL1
434	< 1e-07	8.311	100	124.1	49.74	-2.5	MS4A1	M27394	MS4A1	Hematopoietic cell lineage
497	< 1e-07	10.921	100	319.84	129.19	-2.5	LPXN	AF062075	LPXN
499	< 1e-07	10.953	100	234.57	93.9	-2.5	CLNS1A	U17899	CLNS1A	RNA transport
508	< 1e-07	11.128	100	12.62	5.06	-2.5	PRSS23	AF015287	PRSS23
523	< 1e-07	11.49	100	50.67	20.57	-2.5	AQP3		AQP3	Vasopressin-regulated water reabsorption
524	< 1e-07	11.491	100	797.3	321.29	-2.5	RPL18	L11566	RPL18	Ribosome
529	< 1e-07	11.659	100	61.64	24.85	-2.5	USP11	U44839	USP11
532	< 1e-07	11.868	100	448.47	180.23	-2.5	ICAM2		ICAM2	Adhesion and Diapedesis of Granulocytes, Adhesion and Diapedesis of Lymphocytes, Cell adhesion molecules (CAMs), Natural killer cell mediated cytotoxicity
542	< 1e-07	12.034	100	56.99	22.94	-2.5	PLEKHF1	AF434818	PLEKHF1
554	< 1e-07	12.202	100	49.31	20.12	-2.5	TRAF5	AB000509	TRAF5	Pathways in cancer, Small cell lung cancer
570	< 1e-07	12.53	100	114.03	45.77	-2.5	PTGER4	L28175	PTGER4	Eicosanoid Metabolism, Neuroactive ligand-receptor interaction
599	< 1e-07	13.066	100	22.06	9.02	-2.5	OSBPL10	AF392451	OSBPL10
639	< 1e-07	13.628	100	3679.42	1452.76	-2.5	RPS13	X79239	RPS13	Ribosome
644	< 1e-07	13.74	100	45.25	18.27	-2.5	TIAM1		TIAM1	Chemokine signaling pathway, Regulation of actin cytoskeleton
663	< 1e-07	13.984	100	100.78	40.98	-2.5	MORC2	AB020659	MORC2
665	< 1e-07	14.015	100	30	12.16	-2.5	TMEM14A	AF239771	TMEM14A
677	< 1e-07	14.115	100	722.87	287.03	-2.5	RPL36		RPL36	Ribosome
681	< 1e-07	14.15	100	93.41	37.9	-2.5	MCM3	X62153	MCM3	CDK Regulation of DNA Replication, Cell cycle, DNA replication
684	< 1e-07	14.23	100	60.97	24	-2.5	MTA1	U35113	MTA1	Downregulated of MTA-3 in ER-negative Breast Tumors
712	< 1e-07	14.841	100	80.24	32.11	-2.5	SUCLG2	AF058954	SUCLG2	Citrate cycle (TCA cycle), Metabolic pathways, Propanoate metabolism
719	< 1e-07	15.015	100	142.29	56.88	-2.5	MFNG	BC094814	MFNG	Notch signaling pathway, Other types of O-glycan biosynthesis
747	< 1e-07	15.514	100	40.28	16.18	-2.5	KIAA0355		KIAA0355
765	< 1e-07	15.818	100	19.58	7.96	-2.5	EPHA4	L36645	EPHA4	Eph Kinases and ephrins support platelet aggregation, Axon guidance
766	< 1e-07	15.824	100	75.41	29.9	-2.5	TRAPPC6A	AF161407	TRAPPC6A
781	< 1e-07	16.163	100	67.63	27.09	-2.5	CBLB	U26710	CBLB	Bacterial invasion of epithelial cells, Chronic myeloid leukemia, Endocytosis, ErbB signaling pathway, Insulin signaling pathway, Jak-STAT signaling pathway, Pathways in cancer, T cell receptor signaling pathway, Ubiquitin mediated proteolysis
789	< 1e-07	16.464	100	149.14	58.6	-2.5	TRIM44	BC024031	TRIM44
825	< 1e-07	17.974	100	67.43	27.36	-2.5	SLC7A6	D87432	SLC7A6
428	< 1e-07	7.946	100	642.57	268.2	-2.4	CXCR4	AF005058	CXCR4	CXCR4 Signaling Pathway, HIV-1 defeats host-mediated resistance by CEM15, Pertussis toxin-insensitive CCR5 Signaling in Macrophage, Selective expression of chemokine receptors during T-cell polarization, Axon guidance, Chemokine signaling pathway, Cytokine-cytokine receptor interaction, Endocytosis, Intestinal immune network for IgA production, Leukocyte transendothelial migration
454	< 1e-07	9.358	100	1071.25	442.85	-2.4	RPL35	U12465	RPL35	Ribosome
465	< 1e-07	9.962	100	209.33	88.7	-2.4	PCMTD2	AK001745	PCMTD2
467	< 1e-07	9.994	100	336.27	139.92	-2.4	GIMAP6	AK026343	GIMAP6
475	< 1e-07	10.218	100	23.24	9.85	-2.4	HDC		HDC	Histidine metabolism, Metabolic pathways
488	< 1e-07	10.721	100	145.84	61.18	-2.4	SERINC5	AF498273	SERINC5
505	< 1e-07	11.094	100	106.76	45.32	-2.4	CCND2	AF518005	CCND2	Cyclins and Cell Cycle Regulation, Cell cycle, Focal adhesion, Jak-STAT signaling pathway, p53 signaling pathway, Wnt signaling pathway
513	< 1e-07	11.203	100	81.66	33.93	-2.4	TTC3	D84296	TTC3
550	< 1e-07	12.155	100	47.93	20.26	-2.4	LRBA	AF216648	LRBA
558	< 1e-07	12.365	100	116.93	47.85	-2.4	CABIN1	AF072441	CABIN1	Control of skeletal myogenesis by HDAC & calcium/calmodulin-dependent kinase (CaMK), Role of MEF2D in T-cell Apoptosis
594	< 1e-07	12.936	100	83.17	34.17	-2.4	ASF1A	AF279306	ASF1A
597	< 1e-07	13.033	100	4723.39	1962.4	-2.4	RPL19		RPL19	Ribosome
613	< 1e-07	13.256	100	82.06	33.97	-2.4	PBXIP1	AF221521	PBXIP1
631	< 1e-07	13.475	100	33.17	13.96	-2.4	CAMK4	D30742	CAMK4	Ca++/ Calmodulin-dependent Protein Kinase Activation, NFAT and Hypertrophy of the heart (Transcription in the broken heart), Regulation of PGC-1a, Stathmin and breast cancer resistance to antimicrotubule agents, Calcium signaling pathway, Long-term potentiation, Neurotrophin signaling pathway, Osteoclast differentiation
637	< 1e-07	13.606	100	43.6	18.38	-2.4	ENOSF1	X67098	ENOSF1
654	< 1e-07	13.859	100	377.26	158.85	-2.4	NAP1L1		NAP1L1
667	< 1e-07	14.039	100	52.43	21.57	-2.4	ATF7IP2	AK022730	ATF7IP2
678	< 1e-07	14.118	100	128.74	53.4	-2.4	FNBP4	BC037404	FNBP4
688	< 1e-07	14.28	100	629.18	265.97	-2.4	PTMA		PTMA
692	< 1e-07	14.379	100	19.94	8.23	-2.4	NCALD	AF052142	NCALD
702	< 1e-07	14.602	100	338.28	139.48	-2.4	TOMM20		TOMM20
707	< 1e-07	14.739	100	80.64	33.88	-2.4	PPP3CC		PPP3CC	BCR Signaling Pathway, Control of skeletal myogenesis by HDAC & calcium/calmodulin-dependent kinase (CaMK), Effects of calcineurin in Keratinocyte Differentiation, Endocytotic role of NDK, Phosphins and Dynamin, Fc Epsilon Receptor I Signaling in Mast Cells, fMLP induced chemokine gene expression in HMC-1 cells, Neuropeptides VIP and PACAP inhibit the apoptosis of activated T cells, NFAT and Hype…
737	< 1e-07	15.341	100	153.23	64.94	-2.4	CHMP7	BC019110	CHMP7
829	< 1e-07	18.43	100	27.3	11.53	-2.4	LRIG1	AB050468	LRIG1
838	< 1e-07	19.097	100	29.53	12.47	-2.4	DBP	U06936	DBP
430	< 1e-07	8.12	100	268.44	114.79	-2.3	RPL26		RPL26	Ribosome
464	< 1e-07	9.943	100	32.14	14.31	-2.3	ANKRD46	AB077205	ANKRD46
479	< 1e-07	10.399	100	103.54	46.06	-2.3	DGKA	AF064767	DGKA	Glycerolipid metabolism, Glycerophospholipid metabolism, Metabolic pathways, Phosphatidylinositol signaling system
480	< 1e-07	10.409	100	46.73	20.38	-2.3	HLA-DOB		HLA-DOB	Allograft rejection, Antigen processing and presentation, Asthma, Autoimmune thyroid disease, Cell adhesion molecules (CAMs), Graft-versus-host disease, Intestinal immune network for IgA production, Leishmaniasis, Phagosome, Rheumatoid arthritis, Staphylococcus aureus infection, Systemic lupus erythematosus, Toxoplasmosis, Type I diabetes mellitus, Viral myocarditis
492	< 1e-07	10.843	100	404.18	177.82	-2.3	IRF8	M91196	IRF8
495	< 1e-07	10.875	100	45.13	19.8	-2.3	FAM3C	D87120	FAM3C
512	< 1e-07	11.176	100	37.8	16.41	-2.3	RTN1	L10333	RTN1
517	< 1e-07	11.29	100	78.5	34.06	-2.3	CCR6	U68030	CCR6	Chemokine signaling pathway, Cytokine-cytokine receptor interaction
522	< 1e-07	11.445	100	137.68	60.53	-2.3	RSL1D1	AY154473	RSL1D1
526	< 1e-07	11.523	100	56.41	24.31	-2.3	RNF125	AK000463	RNF125	RIG-I-like receptor signaling pathway
534	< 1e-07	11.884	100	225.64	98.62	-2.3	TRIM28		TRIM28
562	< 1e-07	12.377	100	88.59	38.06	-2.3	CLEC2D	AF133299	CLEC2D
563	< 1e-07	12.391	100	97.01	42.41	-2.3	CD79B	L27587	CD79B	B Cell Receptor Complex, BCR Signaling Pathway, CTCF: First Multivalent Nuclear Factor, B cell receptor signaling pathway
568	< 1e-07	12.486	100	179.27	78.13	-2.3	RPL37	L11567	RPL37	Ribosome
578	< 1e-07	12.723	100	37.91	16.7	-2.3	RSAD1	AK002026	RSAD1
579	< 1e-07	12.739	100	45.27	19.69	-2.3	VIPR1	AH005329	VIPR1	Neuroactive ligand-receptor interaction
587	< 1e-07	12.866	100	76.24	32.57	-2.3	NFATC3	L41067	NFATC3	BCR Signaling Pathway, Effects of calcineurin in Keratinocyte Differentiation, Fc Epsilon Receptor I Signaling in Mast Cells, fMLP induced chemokine gene expression in HMC-1 cells, NFAT and Hypertrophy of the heart (Transcription in the broken heart), Signaling Pathway from G-Protein Families, T Cell Receptor Signaling Pathway, Axon guidance, B cell receptor signaling pathway, Natural killer cell…
589	< 1e-07	12.875	100	227.88	101.14	-2.3	POLE3	AF261689	POLE3	Base excision repair, DNA replication, Metabolic pathways, Nucleotide excision repair, Purine metabolism, Pyrimidine metabolism
591	< 1e-07	12.909	100	61.58	27.4	-2.3	SYNJ2BP	AK002133	SYNJ2BP
621	< 1e-07	13.328	100	112.25	48.9	-2.3	TTC19	AK094819	TTC19
626	< 1e-07	13.408	100	46.37	20.62	-2.3	ZZZ3	AL080063	ZZZ3
629	< 1e-07	13.434	100	45.2	19.72	-2.3	ABHD14A	AY358201	ABHD14A
630	< 1e-07	13.474	100	157.53	68.22	-2.3	MYC		MYC	Cadmium induces DNA synthesis and proliferation in macrophages, CTCF: First Multivalent Nuclear Factor, Erk1/Erk2 Mapk Signaling pathway, IL-2 Receptor Beta Chain in T cell Activation, Inhibition of Cellular Proliferation by Gleevec, MAPKinase Signaling Pathway, Mechanism of Gene Regulation by Peroxisome Proliferators via PPARa(alpha), Neuropeptides VIP and PACAP inhibit the apoptosis of activate…
634	< 1e-07	13.57	100	44.9	19.83	-2.3	MCCC1	AF310972	MCCC1	Metabolic pathways, Valine, leucine and isoleucine degradation
646	< 1e-07	13.761	100	19.71	8.45	-2.3	NT5E	X55740	NT5E	Metabolic pathways, Nicotinate and nicotinamide metabolism, Purine metabolism, Pyrimidine metabolism
659	< 1e-07	13.915	100	46.17	20	-2.3	MALT1		MALT1	B cell receptor signaling pathway, T cell receptor signaling pathway
669	< 1e-07	14.042	100	102.92	44.9	-2.3	LARS	AF151026	LARS	Aminoacyl-tRNA biosynthesis, Valine, leucine and isoleucine biosynthesis
682	< 1e-07	14.156	100	60.68	26.91	-2.3	DCTD	L12136	DCTD	Metabolic pathways, Pyrimidine metabolism
696	< 1e-07	14.504	100	47.81	20.7	-2.3	MDFIC	AF054589	MDFIC
723	< 1e-07	15.067	100	416.19	184.68	-2.3	RPL14	D87735	RPL14	Ribosome
738	< 1e-07	15.348	100	79.05	35.19	-2.3	LRPPRC	M92439	LRPPRC
740	< 1e-07	15.388	100	47.09	20.28	-2.3	MAGED1	AF124440	MAGED1	Neurotrophin signaling pathway
754	< 1e-07	15.683	100	72.63	31.94	-2.3	ST6GAL1	X62822	ST6GAL1	Metabolic pathways, N-Glycan biosynthesis, Other types of O-glycan biosynthesis
780	< 1e-07	16.162	100	42.86	19.03	-2.3	SMYD2	AF226053	SMYD2
787	< 1e-07	16.452	100	87.26	38.61	-2.3	HMG20A	AF146222	HMG20A
805	< 1e-07	17.057	100	76.06	32.83	-2.3	PRPS1	X15331	PRPS1	Metabolic pathways, Pentose phosphate pathway, Purine metabolism
837	< 1e-07	19.02	100	23.07	10.01	-2.3	PLEKHB1	AF081583	PLEKHB1
410	1e-07	5.443	100	302.65	136.08	-2.2	TSPAN5		TSPAN5
415	< 1e-07	6.574	100	215.65	98	-2.2	TOB1	D38305	TOB1	Role of Tob in T-cell activation, RNA degradation
416	< 1e-07	7.066	100	249.24	114.79	-2.2	LY86	AF057178	LY86
417	< 1e-07	7.204	100	1424.33	661.75	-2.2	GIMAP4	AK001972	GIMAP4
418	< 1e-07	7.252	100	235.47	108.17	-2.2	BTN3A3	U90548	BTN3A3
421	< 1e-07	7.634	100	53.96	24.28	-2.2	SPON2	AB027466	SPON2
436	< 1e-07	8.38	100	364.57	169.21	-2.2	FXYD5	AF161462	FXYD5
441	< 1e-07	8.766	100	399.89	184.74	-2.2	GSTP1	U12472	GSTP1	Multi-Drug Resistance Factors, Drug metabolism - cytochrome P450, Glutathione metabolism, Metabolism of xenobiotics by cytochrome P450, Pathways in cancer, Prostate cancer
448	< 1e-07	9.228	100	79.69	36.71	-2.2	ST3GAL5	AB018356	ST3GAL5	Glycosphingolipid biosynthesis - ganglio series, Metabolic pathways
451	< 1e-07	9.266	100	30.66	13.9	-2.2	PCSK5		PCSK5
457	< 1e-07	9.59	100	57.53	26.66	-2.2	ACVR1		ACVR1	ALK in cardiac myocytes, Cytokine-cytokine receptor interaction, TGF-beta signaling pathway
461	< 1e-07	9.766	100	52.4	23.76	-2.2	PTER	BC015092	PTER
462	< 1e-07	9.898	100	40.51	18.25	-2.2	CD244	AF105261	CD244	Natural killer cell mediated cytotoxicity
471	< 1e-07	10.044	100	57.31	26.1	-2.2	REV3L	AF058701	REV3L	Metabolic pathways
476	< 1e-07	10.245	100	13.91	6.2	-2.2	MIPEP		MIPEP
485	< 1e-07	10.61	100	50.39	23.29	-2.2	PIK3C2B	Y11312	PIK3C2B	Inositol phosphate metabolism, Metabolic pathways, Phosphatidylinositol signaling system
486	< 1e-07	10.648	100	84.4	38.19	-2.2	ISOC1	AF151869	ISOC1
493	< 1e-07	10.847	100	52.52	24.33	-2.2	ZFAND1		ZFAND1
496	< 1e-07	10.88	100	47.12	21.31	-2.2	EIF2AK3	AF110146	EIF2AK3	Regulation of eIF2, Alzheimer's disease, Hepatitis C, Protein processing in endoplasmic reticulum
501	< 1e-07	10.99	100	215.86	97.23	-2.2	APRT		APRT	Metabolic pathways, Purine metabolism
509	< 1e-07	11.134	100	22.91	10.68	-2.2	BLK	BC004473	BLK
510	< 1e-07	11.159	100	58.23	27.09	-2.2	SESN1	AF033120	SESN1	p53 signaling pathway
519	< 1e-07	11.334	100	50.31	23.38	-2.2	AGPAT5	AF375789	AGPAT5
527	< 1e-07	11.529	100	18.26	8.45	-2.2	LIMA1	AF198454	LIMA1	SREBP control of lipid synthesis
537	< 1e-07	11.974	100	473.55	216.6	-2.2	RPS14		RPS14	Ribosome
539	< 1e-07	12.001	100	79.74	37.04	-2.2	SIGIRR		SIGIRR
543	< 1e-07	12.06	100	28.77	12.94	-2.2	PCYOX1	AB020715	PCYOX1
546	< 1e-07	12.106	100	107.9	48.75	-2.2	MRPS27	D87453	MRPS27
547	< 1e-07	12.116	100	23.07	10.57	-2.2	SETD6	AK024801	SETD6
552	< 1e-07	12.187	100	48.84	22.4	-2.2	TRIT1	AF074918	TRIT1	Metabolic pathways
556	< 1e-07	12.352	100	177.22	81.65	-2.2	IARS	AB209234	IARS	Aminoacyl-tRNA biosynthesis, Valine, leucine and isoleucine biosynthesis
560	< 1e-07	12.375	100	35.78	16.15	-2.2	MPHOSPH9	X98258	MPHOSPH9
571	< 1e-07	12.569	100	36.19	16.54	-2.2	PFAS	AB002359	PFAS	Metabolic pathways, Purine metabolism
573	< 1e-07	12.61	100	78.11	35.89	-2.2	PRKRA	AF072860	PRKRA
586	< 1e-07	12.843	100	51.14	23.66	-2.2	AHNAK	M80899	AHNAK
592	< 1e-07	12.917	100	208.15	96.81	-2.2	JARID2	U57592	JARID2
595	< 1e-07	12.961	100	141.55	63.65	-2.2	NOL11	AK023702	NOL11
625	< 1e-07	13.391	100	42.74	19.23	-2.2	GGA2	AF190863	GGA2	Lysosome
635	< 1e-07	13.576	100	76.35	34.37	-2.2	SDAD1	AF132198	SDAD1
647	< 1e-07	13.766	100	438.55	203.29	-2.2	RBL2	X74594	RBL2	Cell cycle, TGF-beta signaling pathway
656	< 1e-07	13.911	100	2693.99	1218.55	-2.2	RPS16	M60854	RPS16	Ribosome
686	< 1e-07	14.272	100	46.15	20.88	-2.2	APBA2	AB014719	APBA2
708	< 1e-07	14.784	100	77.47	35.81	-2.2	DENND4C	AK000693	DENND4C
715	< 1e-07	14.948	100	38.43	17.52	-2.2	ZNF337		ZNF337
720	< 1e-07	15.04	100	26.86	12.46	-2.2	GPA33	U79725	GPA33
727	< 1e-07	15.113	100	27.99	12.81	-2.2	TOX		TOX
734	< 1e-07	15.325	100	117.23	53.88	-2.2	LETMD1	AF195651	LETMD1
742	< 1e-07	15.406	100	505.63	225.35	-2.2	SET	M93651	SET	Granzyme A mediated Apoptosis Pathway
744	< 1e-07	15.431	100	53.13	23.93	-2.2	GPD1L	D42047	GPD1L	Glycerophospholipid metabolism
756	< 1e-07	15.703	100	31.14	13.88	-2.2	ZNF529	AK025110	ZNF529
757	< 1e-07	15.703	100	69.31	32.04	-2.2	PURA	BC036087	PURA
772	< 1e-07	15.992	100	26.74	12.32	-2.2	OXCT1	U62961	OXCT1	Butanoate metabolism, Synthesis and degradation of ketone bodies, Valine, leucine and isoleucine degradation
777	< 1e-07	16.128	100	71.16	33	-2.2	ILF3	U10324	ILF3
804	< 1e-07	17.046	100	22.56	10.19	-2.2	DOCK9	AF527605	DOCK9
815	< 1e-07	17.425	100	43.98	19.9	-2.2	EP400	U80743	EP400
818	< 1e-07	17.562	100	57.39	26.58	-2.2	NPAT	X97186	NPAT
412	< 1e-07	6.471	100	21.18	10.07	-2.1	PLA2G7	U20157	PLA2G7	Ether lipid metabolism, Metabolic pathways
413	< 1e-07	6.479	100	24.69	11.57	-2.1	PLVAP	AF326591	PLVAP
420	< 1e-07	7.591	100	45.91	21.73	-2.1	ALDH1A1	K03000	ALDH1A1	Metabolic pathways, Retinol metabolism
422	< 1e-07	7.643	100	79.03	38.13	-2.1	ZNF146	X70394	ZNF146
423	< 1e-07	7.684	100	90.61	43.03	-2.1	AMPD2	S47833	AMPD2	Metabolic pathways, Purine metabolism
424	< 1e-07	7.744	100	100.71	48.68	-2.1	NPM1	M26697	NPM1
429	< 1e-07	8.106	100	38.98	18.34	-2.1	CRYZ		CRYZ	Oxidative Stress Induced Gene Expression Via Nrf2
433	< 1e-07	8.24	100	373.95	181.47	-2.1	DPYSL2	D78013	DPYSL2	Axon guidance
435	< 1e-07	8.375	100	33.42	16.28	-2.1	E2F5	X86097	E2F5	Cell cycle, TGF-beta signaling pathway
445	< 1e-07	9.078	100	26.21	12.72	-2.1	CA5B	AB021660	CA5B	Nitrogen metabolism
447	< 1e-07	9.193	100	123.03	59.55	-2.1	PRNP	M13899	PRNP	Prion Pathway, Prion diseases
455	< 1e-07	9.403	100	49.74	24.18	-2.1	PANK4	AK001644	PANK4	Metabolic pathways, Pantothenate and CoA biosynthesis
458	< 1e-07	9.621	100	40.14	19.63	-2.1	SLC39A6	U41060	SLC39A6
466	< 1e-07	9.981	100	183.36	88.96	-2.1	XPC		XPC	Nucleotide excision repair
468	< 1e-07	9.999	100	44.5	20.96	-2.1	SGPP1	AJ293294	SGPP1	Sphingolipid metabolism
472	< 1e-07	10.044	100	30	14.34	-2.1	SH2D2A	AJ000553	SH2D2A	VEGF signaling pathway
473	< 1e-07	10.074	100	128.42	60.97	-2.1	HMGN3	L40357	HMGN3
477	< 1e-07	10.317	100	28.15	13.25	-2.1	SLC4A7	AB012130	SLC4A7
481	< 1e-07	10.51	100	86.47	40.68	-2.1	HDDC2	AF151888	HDDC2
484	< 1e-07	10.608	100	100.8	47.61	-2.1	TCERG1	AF017789	TCERG1	Spliceosome
487	< 1e-07	10.719	100	138.95	66.68	-2.1	SMS	AD001528	SMS	Arginine and proline metabolism, beta-Alanine metabolism, Cysteine and methionine metabolism, Glutathione metabolism, Metabolic pathways
503	< 1e-07	11.066	100	392.5	185.17	-2.1	ID2		ID2	TGF-beta signaling pathway
504	< 1e-07	11.067	100	16.04	7.78	-2.1	CRIP2		CRIP2
506	< 1e-07	11.113	100	206.49	96.53	-2.1	PRKRIR	AF007393	PRKRIR
511	< 1e-07	11.165	100	14.63	7	-2.1	GRAMD1C		GRAMD1C
515	< 1e-07	11.237	100	429.69	200.47	-2.1	CYFIP2	AF160973	CYFIP2	Regulation of actin cytoskeleton
520	< 1e-07	11.34	100	27.57	13.33	-2.1	SLAMF1	U33017	SLAMF1
525	< 1e-07	11.507	100	56.36	26.33	-2.1	RHOF	AK000254	RHOF
530	< 1e-07	11.795	100	508.23	241.49	-2.1	CIB1	U82226	CIB1
531	< 1e-07	11.834	100	61.92	29.66	-2.1	GOT2		GOT2	Alanine, aspartate and glutamate metabolism, Arginine and proline metabolism, Cysteine and methionine metabolism, Fat digestion and absorption, Metabolic pathways, Phenylalanine metabolism, Phenylalanine, tyrosine and tryptophan biosynthesis, Tyrosine metabolism
535	< 1e-07	11.914	100	20.37	9.6	-2.1	DDX10	U28042	DDX10
540	< 1e-07	12.005	100	48.23	22.51	-2.1	MATK	L18974	MATK
549	< 1e-07	12.153	100	63.52	29.7	-2.1	CNNM3	AF216965	CNNM3
569	< 1e-07	12.523	100	63.84	30.68	-2.1	DNAJA3	AF061749	DNAJA3	Chaperones modulate interferon Signaling Pathway
580	< 1e-07	12.741	100	264.91	128.83	-2.1	MBNL1	Y13829	MBNL1
581	< 1e-07	12.753	100	37.02	17.4	-2.1	NOLC1	Z34289	NOLC1
582	< 1e-07	12.758	100	39.57	19.32	-2.1	ITPR3	D26351	ITPR3	Alzheimer's disease, Calcium signaling pathway, Gap junction, Gastric acid secretion, GnRH signaling pathway, Long-term depression, Long-term potentiation, Oocyte meiosis, Pancreatic secretion, Phosphatidylinositol signaling system, Salivary secretion, Taste transduction, Vascular smooth muscle contraction
588	< 1e-07	12.875	100	18.89	9.21	-2.1	TUBGCP5	AB067486	TUBGCP5
596	< 1e-07	13.029	100	175.81	85.48	-2.1	IMPDH2		IMPDH2	Drug metabolism - other enzymes, Metabolic pathways, Purine metabolism
601	< 1e-07	13.089	100	970.38	457.33	-2.1	RPL7A	BC005128	RPL7A	Ribosome
606	< 1e-07	13.115	100	36.76	17.33	-2.1	SHQ1	BC025270	SHQ1
609	< 1e-07	13.2	100	24.53	11.79	-2.1	TULP4		TULP4
614	< 1e-07	13.263	100	1644.82	782.89	-2.1	RPS19	BC000023	RPS19	Ribosome
615	< 1e-07	13.284	100	961.68	465.95	-2.1	YWHAQ	AF070556	YWHAQ	Cell Cycle: G2/M Checkpoint, Cell cycle, Neurotrophin signaling pathway, Oocyte meiosis, Pathogenic Escherichia coli infection
617	< 1e-07	13.299	100	132.81	64.82	-2.1	ARMC1	BC011607	ARMC1
619	< 1e-07	13.316	100	31.91	15.23	-2.1	PAFAH2	D87845	PAFAH2	Ether lipid metabolism, Metabolic pathways
[truncated: 457 more rows]

## Sheet: Table I
Order	Parametric p-value	t-value	% CV support	Children Healthy	Children Septic	Children Septic/Children Healthy Fold-change	ProbeSet	Name	Accession
[truncated: 655 more rows]

[truncated: 3 more sheets: Table J, Table K, Table L]
